# Supplementary material for: Functional variation in a key defense gene structures herbivore communities and alters plant performance
Source: PLoS One. 2018 Jun 6;13(6):e0197221. doi: 10.1371/journal.pone.0197221 (PMC5991399; doi:10.1371/journal.pone.0197221)
Supplement: S2 File — (ZIP) [file pone.0197221.s002.zip]

Archive with 14 entries (11 files):
- S2_File/
- S2_File/Mesocosm/
- S2_File/Mesocosm/js/
- S2_File/Mesocosm/js/dygraph-combined.js
- S2_File/Mesocosm/js/jquery-1.11.0.min.js
- S2_File/Mesocosm/Mesocosm1.csv
- S2_File/Mesocosm/Mesocosm1.html
- S2_File/Mesocosm/Mesocosm2.csv
- S2_File/Mesocosm/Mesocosm2.html
- S2_File/Mesocosm/Mesocosm3.csv
- S2_File/Mesocosm/Mesocosm3.html
- S2_File/Mesocosm/Wasser.csv
- S2_File/Mesocosm/Wasser.html
- S2_File/Sensoren Mesocosm.docx
