# Supplementary material for: Functional variation in a key defense gene structures herbivore communities and alters plant performance
Source: PLoS One. 2018 Jun 6;13(6):e0197221. doi: 10.1371/journal.pone.0197221 (PMC5991399; doi:10.1371/journal.pone.0197221)
Supplement: S2 File — (ZIP) [file pone.0197221.s002.zip › S2_File/Mesocosm/Mesocosm1.csv]

2014/10/23 19:47:41	0.85	0.93	0.71	0.78	0.88	0.85	26.19
2014/10/23 19:50:02	0.83	0.93	0.71	0.77	0.85	0.87	26.19
2014/10/23 19:52:11	0.85	0.94	0.71	0.77	0.86	0.87	26.19
2014/10/23 19:55:03	0.84	0.95	0.72	0.78	0.86	0.87	26.19
2014/10/23 19:55:55	0.87	0.94	0.72	0.78	0.86	0.87	26.19
2014/10/23 20:00:03	0.83	0.95	0.72	0.76	0.84	0.89	26.19
2014/10/23 20:05:02	0.84	0.95	0.71	0.77	0.86	0.86	26.19
2014/10/23 20:14:15	0.84	0.93	0.71	0.77	0.86	0.87	26.19
2014/10/23 20:15:03	0.83	0.95	0.71	0.76	0.86	0.85	26.19
2014/10/23 20:20:03	0.84	0.94	0.72	0.78	0.85	0.86	26.19
2014/10/23 20:25:03	0.84	0.93	0.70	0.77	0.82	0.87	26.19
2014/10/23 20:30:02	0.84	0.94	0.70	0.78	0.84	0.87	26.19
2014/10/23 20:35:03	0.85	0.94	0.72	0.77	0.84	0.87	26.19
2014/10/23 20:40:03	0.85	0.96	0.71	0.79	0.86	0.87	26.19
2014/10/23 20:45:03	0.84	0.95	0.71	0.78	0.86	0.88	26.19
2014/10/23 20:50:03	0.84	0.93	0.71	0.77	0.84	0.87	26.19
2014/10/23 20:55:03	0.86	0.97	0.71	0.78	0.86	0.87	26.19
2014/10/23 21:00:03	0.84	0.97	0.71	0.78	0.83	0.88	26.19
2014/10/23 21:05:02	0.84	0.94	0.70	0.77	0.85	0.87	26.19
2014/10/23 21:10:03	0.84	0.96	0.71	0.76	0.86	0.87	26.19
2014/10/23 21:15:03	0.83	0.97	0.71	0.78	0.85	0.88	26.19
2014/10/23 21:20:03	0.83	0.96	0.71	0.78	0.85	0.87	26.19
2014/10/23 21:25:03	0.83	0.96	0.70	0.77	0.86	0.88	26.19
2014/10/23 21:30:03	0.83	0.96	0.70	0.77	0.83	0.86	25.99
2014/10/23 21:35:03	0.85	0.93	0.72	0.77	0.83	0.87	25.99
2014/10/23 21:40:03	0.84	0.94	0.72	0.77	0.85	0.87	25.99
2014/10/23 21:45:02	0.83	0.94	0.71	0.77	0.86	0.87	25.99
2014/10/23 21:50:03	0.85	0.94	0.71	0.77	0.86	0.87	25.99
2014/10/23 21:55:02	0.83	0.94	0.71	0.78	0.85	0.87	26.19
2014/10/23 22:00:03	0.84	0.93	0.71	0.77	0.84	0.87	26.19
2014/10/23 22:05:03	0.83	0.94	0.71	0.78	0.85	0.87	26.19
2014/10/23 22:10:03	0.84	0.93	0.71	0.78	0.86	0.87	25.99
2014/10/23 22:15:03	0.83	0.94	0.72	0.77	0.85	0.89	25.99
2014/10/23 22:20:02	0.83	0.93	0.71	0.78	0.84	0.86	25.99
2014/10/23 22:25:03	0.83	0.96	0.71	0.77	0.84	0.87	25.78
2014/10/23 22:30:03	0.84	0.96	0.70	0.77	0.86	0.88	25.78
2014/10/23 22:35:03	0.85	0.97	0.71	0.76	0.83	0.88	25.58
2014/10/23 22:40:03	0.87	0.95	0.72	0.77	0.82	0.87	25.38
2014/10/23 22:45:03	0.85	0.93	0.71	0.77	0.82	0.88	25.38
2014/10/23 22:50:03	0.86	0.94	0.71	0.77	0.82	0.85	25.38
2014/10/23 22:55:02	0.86	0.93	0.72	0.79	0.84	0.87	25.17
2014/10/23 23:00:02	0.84	0.96	0.69	0.79	0.84	0.85	25.17
2014/10/23 23:05:03	0.85	0.94	0.68	0.77	0.83	0.87	25.17
2014/10/23 23:10:02	0.84	0.95	0.69	0.79	0.82	0.87	24.97
2014/10/23 23:15:03	0.84	0.93	0.69	0.79	0.82	0.87	24.97
2014/10/23 23:20:02	0.84	0.93	0.69	0.76	0.84	0.88	24.77
2014/10/23 23:25:03	0.83	0.96	0.70	0.76	0.85	0.87	24.97
2014/10/23 23:30:03	0.84	0.95	0.69	0.77	0.83	0.84	24.77
2014/10/23 23:35:03	0.81	0.95	0.70	0.77	0.85	0.87	24.77
2014/10/23 23:40:03	0.81	0.95	0.69	0.77	0.85	0.89	24.56
2014/10/23 23:45:03	0.81	0.95	0.70	0.76	0.83	0.87	24.56
2014/10/23 23:50:02	0.81	0.97	0.69	0.78	0.85	0.87	24.56
2014/10/23 23:55:03	0.83	0.96	0.69	0.76	0.85	0.87	24.56
2014/10/24 00:00:03	0.81	0.94	0.69	0.76	0.83	0.87	24.36
2014/10/24 00:05:02	0.83	0.93	0.69	0.77	0.83	0.87	24.36
2014/10/24 00:10:03	0.83	0.94	0.70	0.77	0.83	0.89	24.36
2014/10/24 00:15:03	0.81	0.95	0.70	0.78	0.84	0.87	24.15
2014/10/24 00:20:02	0.81	0.93	0.69	0.76	0.84	0.87	24.15
2014/10/24 00:25:03	0.81	0.94	0.70	0.74	0.83	0.88	24.15
2014/10/24 00:30:03	0.83	0.92	0.69	0.74	0.83	0.87	24.15
2014/10/24 00:35:03	0.81	0.94	0.68	0.75	0.83	0.86	24.15
2014/10/24 00:40:03	0.81	0.92	0.69	0.76	0.83	0.87	24.15
2014/10/24 00:45:02	0.82	0.93	0.70	0.75	0.83	0.86	24.15
2014/10/24 00:50:03	0.82	0.92	0.68	0.76	0.81	0.86	23.95
2014/10/24 00:55:03	0.83	0.91	0.70	0.75	0.80	0.86	23.95
2014/10/24 01:00:03	0.81	0.92	0.69	0.74	0.81	0.85	23.95
2014/10/24 01:05:03	0.81	0.95	0.68	0.74	0.82	0.85	23.75
2014/10/24 01:10:02	0.82	0.92	0.70	0.74	0.81	0.86	23.95
2014/10/24 01:15:03	0.82	0.92	0.69	0.75	0.81	0.85	23.75
2014/10/24 01:20:03	0.84	0.93	0.69	0.75	0.81	0.86	23.75
2014/10/24 01:25:02	0.80	0.94	0.69	0.74	0.80	0.84	23.75
2014/10/24 01:30:03	0.81	0.91	0.70	0.75	0.81	0.85	23.75
2014/10/24 01:35:03	0.81	0.92	0.70	0.74	0.81	0.86	23.75
2014/10/24 01:40:02	0.81	0.92	0.72	0.74	0.80	0.85	23.75
2014/10/24 01:45:03	0.81	0.91	0.71	0.75	0.80	0.86	23.54
2014/10/24 01:50:03	0.81	0.92	0.70	0.75	0.81	0.86	23.54
2014/10/24 01:55:02	0.83	0.92	0.72	0.76	0.80	0.85	23.54
2014/10/24 02:00:03	0.82	0.92	0.71	0.75	0.81	0.86	23.54
2014/10/24 02:05:03	0.81	0.91	0.70	0.75	0.80	0.83	23.54
2014/10/24 02:10:02	0.79	0.92	0.71	0.75	0.82	0.86	23.54
2014/10/24 02:15:03	0.82	0.91	0.71	0.75	0.80	0.86	23.54
2014/10/24 02:20:03	0.82	0.92	0.71	0.74	0.80	0.86	23.54
2014/10/24 02:25:03	0.82	0.93	0.70	0.74	0.81	0.85	23.54
2014/10/24 02:30:03	0.81	0.92	0.72	0.75	0.82	0.88	23.54
2014/10/24 02:35:02	0.81	0.91	0.70	0.75	0.80	0.85	23.34
2014/10/24 02:40:03	0.82	0.91	0.70	0.74	0.81	0.86	23.34
2014/10/24 02:45:02	0.82	0.91	0.69	0.74	0.82	0.83	23.34
2014/10/24 02:50:03	0.82	0.92	0.69	0.76	0.81	0.85	23.34
2014/10/24 02:55:03	0.82	0.91	0.69	0.75	0.76	0.89	23.34
2014/10/24 03:00:02	0.81	0.91	0.70	0.74	0.81	0.83	23.14
2014/10/24 03:05:03	0.82	0.92	0.70	0.75	0.82	0.83	23.34
2014/10/24 03:10:02	0.82	0.92	0.70	0.75	0.80	0.84	23.14
2014/10/24 03:15:03	0.81	0.90	0.69	0.75	0.81	0.85	23.14
2014/10/24 03:20:03	0.83	0.92	0.69	0.74	0.81	0.82	23.14
2014/10/24 03:25:02	0.83	0.93	0.68	0.75	0.80	0.84	23.14
2014/10/24 03:30:02	0.83	0.89	0.70	0.76	0.80	0.84	23.14
2014/10/24 03:35:03	0.82	0.89	0.69	0.74	0.81	0.84	23.14
2014/10/24 03:40:02	0.83	0.90	0.66	0.73	0.82	0.82	23.14
2014/10/24 03:45:03	0.82	0.90	0.66	0.74	0.80	0.84	22.93
2014/10/24 03:50:03	0.82	0.90	0.66	0.73	0.80	0.83	22.93
2014/10/24 03:55:03	0.82	0.90	0.66	0.74	0.80	0.83	22.93
2014/10/24 04:00:03	0.83	0.91	0.68	0.73	0.82	0.84	22.93
2014/10/24 04:05:02	0.81	0.90	0.66	0.74	0.81	0.84	22.93
2014/10/24 04:10:02	0.82	0.90	0.67	0.73	0.81	0.83	22.73
2014/10/24 04:15:03	0.81	0.90	0.67	0.73	0.81	0.82	22.93
2014/10/24 04:20:02	0.81	0.89	0.67	0.73	0.81	0.83	22.93
2014/10/24 04:25:02	0.81	0.89	0.67	0.72	0.81	0.84	22.93
2014/10/24 04:30:03	0.81	0.91	0.67	0.74	0.80	0.84	22.73
2014/10/24 04:35:02	0.81	0.89	0.67	0.74	0.81	0.85	22.93
2014/10/24 04:40:02	0.82	0.90	0.66	0.73	0.81	0.83	22.73
2014/10/24 04:45:03	0.82	0.89	0.67	0.73	0.81	0.83	22.93
2014/10/24 04:50:03	0.81	0.90	0.66	0.73	0.81	0.85	22.73
2014/10/24 04:55:03	0.81	0.92	0.67	0.73	0.82	0.82	22.73
2014/10/24 05:00:03	0.82	0.89	0.66	0.72	0.81	0.84	22.73
2014/10/24 05:05:03	0.82	0.89	0.68	0.72	0.81	0.83	22.73
2014/10/24 05:10:02	0.81	0.89	0.68	0.73	0.80	0.85	22.73
2014/10/24 05:15:02	0.81	0.89	0.66	0.73	0.80	0.82	22.73
2014/10/24 05:20:03	0.82	0.90	0.68	0.73	0.80	0.85	22.73
2014/10/24 05:25:03	0.81	0.89	0.67	0.73	0.80	0.84	22.73
2014/10/24 05:30:03	0.82	0.89	0.67	0.73	0.81	0.83	22.73
2014/10/24 05:35:03	0.83	0.90	0.65	0.73	0.82	0.84	22.73
2014/10/24 05:40:03	0.82	0.90	0.66	0.72	0.81	0.84	22.53
2014/10/24 05:45:03	0.81	0.92	0.68	0.74	0.82	0.84	22.53
2014/10/24 05:50:02	0.82	0.90	0.66	0.73	0.79	0.84	22.53
2014/10/24 05:55:03	0.82	0.90	0.66	0.74	0.79	0.83	22.53
2014/10/24 06:00:03	0.83	0.89	0.67	0.75	0.80	0.84	22.53
2014/10/24 06:05:03	0.82	0.92	0.65	0.73	0.79	0.83	22.53
2014/10/24 06:10:03	0.79	0.88	0.65	0.73	0.81	0.83	22.53
2014/10/24 06:15:03	0.82	0.90	0.65	0.73	0.79	0.85	22.53
2014/10/24 06:20:03	0.83	0.90	0.65	0.73	0.78	0.85	22.53
2014/10/24 06:25:03	0.83	0.89	0.67	0.75	0.81	0.85	22.53
2014/10/24 06:30:03	0.81	0.90	0.68	0.76	0.80	0.84	22.93
2014/10/24 06:35:03	0.79	0.89	0.69	0.75	0.81	0.86	22.93
2014/10/24 06:40:03	0.79	0.90	0.69	0.77	0.78	0.86	22.93
2014/10/24 06:45:03	0.80	0.90	0.69	0.76	0.81	0.84	23.14
2014/10/24 06:50:03	0.80	0.93	0.68	0.76	0.80	0.87	23.14
2014/10/24 06:55:02	0.81	0.92	0.69	0.78	0.80	0.86	23.14
2014/10/24 07:00:03	0.79	0.92	0.69	0.76	0.80	0.86	23.14
2014/10/24 07:05:03	0.79	0.91	0.67	0.78	0.81	0.87	23.14
2014/10/24 07:10:03	0.79	0.93	0.67	0.75	0.80	0.87	23.34
2014/10/24 07:15:03	0.81	0.92	0.67	0.75	0.82	0.88	23.34
2014/10/24 07:20:02	0.80	0.93	0.67	0.75	0.78	0.88	23.34
2014/10/24 07:25:03	0.83	0.92	0.67	0.75	0.82	0.89	23.34
2014/10/24 07:30:02	0.83	0.92	0.67	0.74	0.81	0.87	23.34
2014/10/24 07:35:03	0.80	0.94	0.67	0.77	0.81	0.85	23.54
2014/10/24 07:40:02	0.80	0.92	0.66	0.74	0.84	0.86	23.34
2014/10/24 07:45:03	0.82	0.91	0.66	0.75	0.81	0.87	23.54
2014/10/24 07:50:03	0.81	0.94	0.67	0.74	0.80	0.85	23.54
2014/10/24 07:55:02	0.82	0.93	0.67	0.75	0.80	0.88	23.54
2014/10/24 08:00:03	0.80	0.93	0.67	0.76	0.80	0.87	23.54
2014/10/24 08:05:03	0.81	0.91	0.66	0.76	0.81	0.87	23.54
2014/10/24 08:10:03	0.82	0.95	0.67	0.74	0.84	0.86	23.54
2014/10/24 08:15:03	0.83	0.91	0.66	0.75	0.84	0.88	23.54
2014/10/24 08:20:02	0.83	0.92	0.68	0.75	0.82	0.86	23.54
2014/10/24 08:25:03	0.79	0.95	0.67	0.75	0.81	0.85	23.54
2014/10/24 08:30:03	0.81	0.93	0.66	0.75	0.83	0.89	23.54
2014/10/24 08:35:03	0.81	0.92	0.67	0.76	0.84	0.86	23.54
2014/10/24 08:40:03	0.83	0.91	0.68	0.78	0.83	0.87	23.75
2014/10/24 08:45:03	0.83	0.95	0.67	0.76	0.81	0.89	23.75
2014/10/24 08:50:03	0.81	0.94	0.67	0.78	0.83	0.86	23.75
2014/10/24 08:55:03	0.83	0.93	0.69	0.78	0.84	0.86	23.75
2014/10/24 09:00:03	0.82	0.93	0.69	0.76	0.81	0.85	23.75
2014/10/24 09:05:02	0.81	0.95	0.69	0.76	0.84	0.86	23.75
2014/10/24 09:10:02	0.82	0.94	0.69	0.77	0.83	0.86	23.95
2014/10/24 09:15:02	0.82	0.94	0.69	0.76	0.82	0.86	23.95
2014/10/24 09:20:03	0.82	0.94	0.70	0.78	0.83	0.87	24.15
2014/10/24 09:25:02	0.81	0.95	0.69	0.76	0.81	0.85	24.15
2014/10/24 09:30:03	0.84	0.91	0.70	0.77	0.83	0.85	24.15
2014/10/24 09:35:03	0.85	0.91	0.68	0.76	0.84	0.85	24.36
2014/10/24 09:40:03	0.85	0.94	0.69	0.78	0.84	0.85	24.56
2014/10/24 09:45:03	0.84	0.93	0.68	0.76	0.83	0.84	24.36
2014/10/24 09:50:02	0.83	0.94	0.69	0.77	0.82	0.87	24.56
2014/10/24 09:55:03	0.85	0.94	0.69	0.78	0.83	0.87	24.77
2014/10/24 10:00:03	0.84	0.93	0.70	0.76	0.84	0.88	24.97
2014/10/24 10:05:03	0.84	0.93	0.69	0.77	0.82	0.86	24.97
2014/10/24 10:10:02	0.84	0.91	0.70	0.78	0.83	0.85	25.17
2014/10/24 10:15:03	0.83	0.93	0.68	0.75	0.82	0.87	25.38
2014/10/24 10:20:03	0.84	0.95	0.69	0.75	0.79	0.83	25.58
2014/10/24 10:25:03	0.84	0.92	0.69	0.75	0.83	0.85	25.78
2014/10/24 10:30:02	0.84	0.95	0.70	0.75	0.83	0.87	25.78
2014/10/24 10:35:03	0.85	0.94	0.69	0.77	0.84	0.88	25.99
2014/10/24 10:40:02	0.83	0.93	0.72	0.77	0.83	0.86	26.19
2014/10/24 10:45:03	0.82	0.92	0.70	0.76	0.87	0.87	26.40
2014/10/24 10:50:03	0.83	0.94	0.71	0.75	0.83	0.85	26.60
2014/10/24 10:55:02	0.84	0.91	0.72	0.77	0.83	0.87	26.40
2014/10/24 11:00:02	0.85	0.95	0.71	0.76	0.82	0.87	26.19
2014/10/24 11:05:03	0.83	0.94	0.69	0.78	0.86	0.87	26.19
2014/10/24 11:10:03	0.84	0.94	0.70	0.78	0.86	0.87	25.78
2014/10/24 11:15:03	0.85	0.94	0.72	0.78	0.85	0.87	25.78
2014/10/24 11:20:03	0.84	0.93	0.71	0.77	0.84	0.87	25.78
2014/10/24 11:25:03	0.84	0.94	0.71	0.77	0.83	0.87	25.58
2014/10/24 11:30:02	0.83	0.94	0.71	0.77	0.82	0.88	25.58
2014/10/24 11:35:03	0.84	0.94	0.70	0.77	0.84	0.88	25.58
2014/10/24 11:40:03	0.84	0.93	0.72	0.76	0.84	0.87	25.58
2014/10/24 11:45:02	0.84	0.94	0.70	0.77	0.83	0.87	25.58
2014/10/24 11:50:03	0.84	0.94	0.72	0.76	0.83	0.87	25.58
2014/10/24 11:55:02	0.83	0.93	0.71	0.78	0.84	0.89	25.58
2014/10/24 12:00:03	0.83	0.94	0.72	0.76	0.82	0.88	25.58
2014/10/24 12:05:03	0.83	0.93	0.71	0.76	0.84	0.87	25.58
2014/10/24 12:10:02	0.84	0.93	0.71	0.77	0.84	0.87	25.58
2014/10/24 12:15:03	0.83	0.91	0.72	0.78	0.84	0.88	25.58
2014/10/24 12:20:02	0.83	0.93	0.70	0.77	0.83	0.87	25.58
2014/10/24 12:25:03	0.83	0.93	0.70	0.78	0.85	0.87	25.58
2014/10/24 12:30:03	0.83	0.94	0.69	0.78	0.85	0.87	25.58
2014/10/24 12:35:03	0.85	0.93	0.71	0.76	0.84	0.87	25.58
2014/10/24 12:40:03	0.84	0.94	0.71	0.77	0.84	0.88	25.58
2014/10/24 12:45:02	0.84	0.93	0.72	0.77	0.85	0.85	25.58
2014/10/24 12:50:02	0.83	0.93	0.72	0.77	0.86	0.87	25.58
2014/10/24 12:55:03	0.83	0.91	0.73	0.76	0.86	0.89	25.58
2014/10/24 13:00:03	0.84	0.93	0.71	0.77	0.83	0.88	25.58
2014/10/24 13:05:03	0.83	0.94	0.71	0.76	0.80	0.89	25.58
2014/10/24 13:10:02	0.85	0.94	0.69	0.77	0.85	0.87	25.58
2014/10/24 13:15:03	0.83	0.93	0.70	0.78	0.83	0.87	25.38
2014/10/24 13:20:03	0.85	0.95	0.71	0.77	0.85	0.86	25.38
2014/10/24 13:25:03	0.84	0.93	0.72	0.78	0.85	0.87	25.38
2014/10/24 13:30:03	0.83	0.94	0.71	0.77	0.84	0.88	25.38
2014/10/24 13:35:03	0.85	0.92	0.71	0.77	0.86	0.87	25.38
2014/10/24 13:40:03	0.84	0.94	0.71	0.77	0.84	0.87	25.38
2014/10/24 13:45:03	0.83	0.93	0.71	0.78	0.85	0.87	25.38
2014/10/24 13:50:03	0.83	0.94	0.72	0.77	0.84	0.88	25.38
2014/10/24 13:55:03	0.84	0.94	0.72	0.77	0.84	0.87	25.38
2014/10/24 14:00:03	0.84	0.94	0.71	0.78	0.87	0.87	25.38
2014/10/24 14:05:03	0.83	0.93	0.71	0.77	0.85	0.88	25.38
2014/10/24 14:10:03	0.84	0.95	0.72	0.77	0.83	0.88	25.38
2014/10/24 14:15:03	0.84	0.94	0.72	0.76	0.84	0.88	25.38
2014/10/24 14:20:03	0.83	0.93	0.71	0.76	0.82	0.88	25.38
2014/10/24 14:25:03	0.83	0.95	0.71	0.78	0.86	0.87	25.38
2014/10/24 14:30:03	0.84	0.96	0.71	0.78	0.86	0.85	25.38
2014/10/24 14:35:03	0.84	0.94	0.71	0.77	0.84	0.88	25.38
2014/10/24 14:40:03	0.85	0.93	0.72	0.77	0.82	0.87	25.38
2014/10/24 14:45:02	0.84	0.94	0.71	0.78	0.86	0.87	25.38
2014/10/24 14:50:03	0.84	0.94	0.71	0.78	0.84	0.87	25.58
2014/10/24 14:55:03	0.83	0.94	0.72	0.78	0.86	0.88	25.38
2014/10/24 15:00:02	0.84	0.91	0.71	0.74	0.84	0.88	25.38
2014/10/24 15:05:03	0.85	0.94	0.71	0.77	0.83	0.88	25.58
2014/10/24 15:10:03	0.84	0.93	0.72	0.77	0.85	0.85	25.58
2014/10/24 15:15:03	0.84	0.92	0.72	0.78	0.86	0.87	25.58
2014/10/24 15:20:02	0.84	0.95	0.70	0.76	0.85	0.88	25.58
2014/10/24 15:25:02	0.84	0.95	0.71	0.77	0.86	0.88	25.58
2014/10/24 15:30:03	0.85	0.94	0.72	0.77	0.84	0.87	25.78
2014/10/24 15:35:03	0.83	0.94	0.71	0.77	0.86	0.88	25.58
2014/10/24 15:40:03	0.84	0.94	0.71	0.77	0.85	0.88	25.78
2014/10/24 15:45:03	0.84	0.94	0.72	0.77	0.86	0.88	25.78
2014/10/24 15:50:03	0.84	0.93	0.72	0.77	0.86	0.87	25.78
2014/10/24 15:55:03	0.85	0.94	0.72	0.76	0.86	0.87	25.78
2014/10/24 16:00:02	0.83	0.93	0.70	0.75	0.85	0.85	25.78
2014/10/24 16:05:03	0.85	0.94	0.71	0.77	0.85	0.88	25.78
2014/10/24 16:10:03	0.85	0.94	0.71	0.78	0.86	0.87	25.99
2014/10/24 16:15:03	0.83	0.95	0.71	0.77	0.85	0.86	25.99
2014/10/24 16:20:03	0.84	0.94	0.71	0.80	0.84	0.87	25.99
2014/10/24 16:25:03	0.85	0.94	0.69	0.78	0.86	0.85	25.99
2014/10/24 16:30:03	0.83	0.94	0.71	0.78	0.84	0.87	25.99
2014/10/24 16:35:02	0.84	0.94	0.72	0.77	0.84	0.87	25.99
2014/10/24 16:40:03	0.84	0.90	0.72	0.77	0.86	0.86	25.99
2014/10/24 16:45:03	0.83	0.94	0.71	0.77	0.84	0.86	25.99
2014/10/24 16:50:02	0.84	0.93	0.72	0.77	0.86	0.87	25.99
2014/10/24 16:55:03	0.84	0.94	0.71	0.78	0.86	0.87	25.99
2014/10/24 17:00:02	0.85	0.93	0.72	0.77	0.86	0.88	25.99
2014/10/24 17:05:03	0.84	0.93	0.72	0.76	0.86	0.87	25.99
2014/10/24 17:10:03	0.83	0.94	0.71	0.76	0.85	0.88	25.99
2014/10/24 17:15:02	0.84	0.94	0.72	0.77	0.86	0.87	25.99
2014/10/24 17:20:03	0.84	0.93	0.71	0.78	0.85	0.88	25.99
2014/10/24 17:25:02	0.84	0.95	0.70	0.77	0.85	0.87	25.99
2014/10/24 17:30:02	0.85	0.93	0.72	0.77	0.85	0.88	25.99
2014/10/24 17:35:03	0.84	0.94	0.68	0.78	0.84	0.85	25.99
2014/10/24 17:40:03	0.84	0.94	0.71	0.78	0.85	0.87	25.99
2014/10/24 17:45:03	0.84	0.94	0.69	0.78	0.85	0.88	25.99
2014/10/24 17:50:03	0.85	0.94	0.72	0.77	0.85	0.88	25.99
2014/10/24 17:55:03	0.83	0.93	0.70	0.79	0.85	0.87	25.99
2014/10/24 18:00:02	0.83	0.93	0.68	0.77	0.85	0.88	25.99
2014/10/24 18:05:02	0.85	0.95	0.70	0.77	0.85	0.85	25.99
2014/10/24 18:10:03	0.83	0.94	0.69	0.77	0.86	0.87	25.99
2014/10/24 18:15:03	0.85	0.94	0.72	0.78	0.86	0.87	25.99
2014/10/24 18:20:02	0.85	0.94	0.69	0.77	0.86	0.87	25.99
2014/10/24 18:25:03	0.84	0.95	0.72	0.76	0.84	0.85	25.99
2014/10/24 18:30:02	0.84	0.95	0.71	0.77	0.84	0.86	25.99
2014/10/24 18:35:03	0.83	0.94	0.71	0.76	0.86	0.87	25.99
2014/10/24 18:40:03	0.84	0.94	0.72	0.77	0.86	0.85	26.19
2014/10/24 18:45:03	0.83	0.94	0.72	0.77	0.86	0.87	26.19
2014/10/24 18:50:03	0.85	0.94	0.71	0.77	0.85	0.87	25.99
2014/10/24 18:55:02	0.83	0.94	0.71	0.78	0.85	0.88	25.99
2014/10/24 19:00:03	0.84	0.93	0.72	0.77	0.85	0.85	25.99
2014/10/24 19:05:03	0.84	0.93	0.72	0.77	0.86	0.86	25.99
2014/10/24 19:10:03	0.84	0.94	0.71	0.77	0.85	0.85	26.19
2014/10/24 19:15:03	0.87	0.93	0.71	0.78	0.84	0.85	25.99
2014/10/24 19:20:03	0.83	0.95	0.69	0.78	0.85	0.86	25.99
2014/10/24 19:25:02	0.84	0.96	0.71	0.76	0.86	0.86	25.99
2014/10/24 19:30:03	0.83	0.95	0.70	0.77	0.84	0.88	25.99
2014/10/24 19:35:03	0.83	0.96	0.70	0.76	0.84	0.86	25.99
2014/10/24 19:40:03	0.83	0.96	0.68	0.77	0.86	0.88	25.99
2014/10/24 19:45:03	0.84	0.93	0.69	0.78	0.86	0.85	25.99
2014/10/24 19:50:03	0.83	0.94	0.69	0.77	0.84	0.85	25.99
2014/10/24 19:55:02	0.84	0.97	0.69	0.77	0.85	0.89	25.99
2014/10/24 20:00:03	0.84	0.95	0.68	0.78	0.85	0.87	25.99
2014/10/24 20:05:03	0.83	0.93	0.71	0.78	0.85	0.88	25.99
2014/10/24 20:10:03	0.85	0.94	0.72	0.78	0.86	0.88	25.99
2014/10/24 20:15:02	0.83	0.95	0.71	0.77	0.83	0.89	25.99
2014/10/24 20:20:03	0.84	0.94	0.71	0.78	0.84	0.91	25.99
2014/10/24 20:25:02	0.83	0.94	0.71	0.77	0.85	0.87	25.99
2014/10/24 20:30:03	0.83	0.94	0.72	0.77	0.83	0.87	25.78
2014/10/24 20:35:03	0.84	0.96	0.71	0.79	0.86	0.88	25.78
2014/10/24 20:40:03	0.84	0.95	0.72	0.76	0.85	0.87	25.78
2014/10/24 20:45:03	0.85	0.97	0.72	0.76	0.83	0.88	25.78
2014/10/24 20:50:02	0.84	0.93	0.71	0.77	0.83	0.87	25.78
2014/10/24 20:55:03	0.83	0.94	0.71	0.77	0.84	0.87	25.78
2014/10/24 21:00:03	0.84	0.93	0.71	0.77	0.85	0.87	25.78
2014/10/24 21:05:02	0.83	0.93	0.71	0.78	0.82	0.87	25.78
2014/10/24 21:10:03	0.83	0.95	0.72	0.78	0.84	0.88	25.58
2014/10/24 21:15:03	0.85	0.94	0.72	0.77	0.84	0.88	25.58
2014/10/24 21:20:03	0.85	0.94	0.72	0.76	0.83	0.87	25.58
2014/10/24 21:25:03	0.83	0.93	0.72	0.76	0.83	0.87	25.58
2014/10/24 21:30:03	0.84	0.94	0.71	0.76	0.83	0.87	25.58
2014/10/24 21:35:02	0.85	0.93	0.71	0.78	0.83	0.87	25.58
2014/10/24 21:40:03	0.83	0.94	0.71	0.78	0.84	0.87	25.38
2014/10/24 21:45:02	0.83	0.93	0.71	0.77	0.85	0.88	25.38
2014/10/24 21:50:03	0.84	0.94	0.72	0.77	0.84	0.88	25.58
2014/10/24 21:55:03	0.85	0.94	0.71	0.77	0.83	0.88	25.38
2014/10/24 22:00:03	0.86	0.93	0.72	0.77	0.83	0.87	25.38
2014/10/24 22:05:03	0.86	0.94	0.71	0.77	0.84	0.88	25.38
2014/10/24 22:10:02	0.85	0.94	0.72	0.77	0.82	0.87	25.17
2014/10/24 22:15:03	0.87	0.95	0.72	0.79	0.83	0.87	25.17
2014/10/24 22:20:03	0.85	0.94	0.71	0.78	0.84	0.88	25.17
2014/10/24 22:25:03	0.84	0.94	0.71	0.75	0.83	0.87	24.97
2014/10/24 22:30:03	0.84	0.96	0.72	0.77	0.82	0.84	24.97
2014/10/24 22:35:03	0.85	0.96	0.71	0.77	0.84	0.84	24.97
2014/10/24 22:40:03	0.85	0.97	0.69	0.78	0.83	0.86	24.77
2014/10/24 22:45:02	0.81	0.96	0.69	0.77	0.82	0.87	24.77
2014/10/24 22:50:02	0.81	0.93	0.69	0.77	0.84	0.89	24.77
2014/10/24 22:55:03	0.82	0.94	0.70	0.77	0.82	0.87	24.56
2014/10/24 23:00:02	0.81	0.93	0.69	0.77	0.82	0.88	24.56
2014/10/24 23:05:03	0.82	0.92	0.69	0.77	0.82	0.88	24.36
2014/10/24 23:10:03	0.82	0.92	0.69	0.76	0.83	0.88	24.36
2014/10/24 23:15:02	0.82	0.91	0.70	0.77	0.83	0.87	24.36
2014/10/24 23:20:02	0.83	0.91	0.69	0.75	0.83	0.87	24.15
2014/10/24 23:25:03	0.82	0.93	0.69	0.75	0.84	0.87	24.15
2014/10/24 23:30:02	0.83	0.92	0.69	0.75	0.84	0.83	24.15
2014/10/24 23:35:03	0.81	0.91	0.70	0.74	0.81	0.86	23.95
2014/10/24 23:40:02	0.81	0.91	0.69	0.76	0.81	0.85	23.95
2014/10/24 23:45:02	0.83	0.93	0.69	0.75	0.81	0.85	23.75
2014/10/24 23:50:03	0.83	0.93	0.71	0.74	0.80	0.85	23.75
2014/10/24 23:55:02	0.82	0.92	0.71	0.74	0.82	0.86	23.75
2014/10/25 00:00:03	0.82	0.92	0.71	0.75	0.80	0.86	23.75
2014/10/25 00:05:03	0.81	0.91	0.71	0.74	0.80	0.84	23.54
2014/10/25 00:10:03	0.82	0.92	0.71	0.75	0.82	0.86	23.54
2014/10/25 00:15:03	0.80	0.92	0.72	0.75	0.81	0.84	23.54
2014/10/25 00:20:02	0.83	0.92	0.71	0.75	0.80	0.85	23.54
2014/10/25 00:25:03	0.82	0.92	0.71	0.76	0.82	0.85	23.54
2014/10/25 00:30:03	0.81	0.90	0.71	0.74	0.81	0.85	23.34
2014/10/25 00:35:02	0.81	0.91	0.69	0.75	0.80	0.86	23.34
2014/10/25 00:40:03	0.82	0.89	0.69	0.75	0.82	0.85	23.14
2014/10/25 00:45:03	0.82	0.92	0.70	0.75	0.81	0.82	23.14
2014/10/25 00:50:02	0.82	0.90	0.69	0.75	0.81	0.85	23.14
2014/10/25 00:55:03	0.82	0.92	0.66	0.75	0.81	0.85	23.14
2014/10/25 01:00:02	0.82	0.90	0.66	0.74	0.81	0.84	23.14
2014/10/25 01:05:02	0.82	0.91	0.66	0.75	0.80	0.85	23.14
2014/10/25 01:10:03	0.81	0.89	0.66	0.74	0.81	0.85	22.93
2014/10/25 01:15:03	0.81	0.90	0.67	0.72	0.80	0.83	22.93
2014/10/25 01:20:03	0.82	0.94	0.66	0.74	0.80	0.84	22.93
2014/10/25 01:25:02	0.81	0.92	0.66	0.76	0.78	0.85	22.93
2014/10/25 01:30:02	0.82	0.92	0.67	0.74	0.81	0.84	22.93
2014/10/25 01:35:03	0.80	0.92	0.66	0.73	0.82	0.84	22.93
2014/10/25 01:40:03	0.82	0.91	0.66	0.76	0.80	0.83	22.73
2014/10/25 01:45:03	0.81	0.92	0.68	0.74	0.81	0.85	22.73
2014/10/25 01:50:03	0.81	0.92	0.66	0.74	0.81	0.83	22.73
2014/10/25 01:55:03	0.82	0.91	0.66	0.73	0.78	0.82	22.73
2014/10/25 02:00:02	0.83	0.91	0.67	0.73	0.80	0.82	22.53
2014/10/25 02:05:03	0.83	0.91	0.67	0.73	0.78	0.84	22.53
2014/10/25 02:10:03	0.81	0.94	0.68	0.73	0.79	0.84	22.53
2014/10/25 02:15:03	0.82	0.93	0.67	0.72	0.76	0.84	22.53
2014/10/25 02:20:03	0.82	0.93	0.66	0.74	0.79	0.82	22.53
2014/10/25 02:25:02	0.82	0.91	0.66	0.73	0.79	0.84	22.53
2014/10/25 02:30:03	0.83	0.92	0.67	0.72	0.79	0.83	22.53
2014/10/25 02:35:03	0.82	0.92	0.66	0.75	0.78	0.85	22.32
2014/10/25 02:40:03	0.82	0.91	0.66	0.73	0.79	0.84	22.32
2014/10/25 02:45:02	0.81	0.91	0.67	0.75	0.78	0.82	22.32
2014/10/25 02:50:03	0.81	0.92	0.68	0.73	0.79	0.84	22.32
2014/10/25 02:55:02	0.81	0.91	0.65	0.74	0.79	0.83	22.32
2014/10/25 03:00:03	0.81	0.92	0.67	0.73	0.79	0.83	22.32
2014/10/25 03:05:02	0.81	0.91	0.66	0.76	0.78	0.81	22.12
2014/10/25 03:10:02	0.82	0.93	0.66	0.75	0.79	0.84	22.12
2014/10/25 03:15:02	0.82	0.91	0.65	0.75	0.78	0.84	22.12
2014/10/25 03:20:03	0.82	0.91	0.65	0.75	0.78	0.82	22.12
2014/10/25 03:25:03	0.82	0.91	0.64	0.75	0.80	0.82	22.12
2014/10/25 03:30:02	0.81	0.92	0.66	0.76	0.78	0.84	22.12
2014/10/25 03:35:03	0.81	0.91	0.65	0.75	0.78	0.83	22.12
2014/10/25 03:40:03	0.81	0.91	0.65	0.74	0.78	0.83	22.12
2014/10/25 03:45:02	0.82	0.92	0.67	0.74	0.79	0.85	22.12
2014/10/25 03:50:03	0.81	0.91	0.65	0.76	0.78	0.84	22.12
2014/10/25 03:55:02	0.81	0.92	0.65	0.75	0.79	0.83	22.12
2014/10/25 04:00:02	0.80	0.92	0.65	0.74	0.78	0.80	22.12
2014/10/25 04:05:03	0.79	0.91	0.64	0.74	0.79	0.83	22.12
2014/10/25 04:10:03	0.80	0.92	0.65	0.75	0.78	0.85	21.91
2014/10/25 04:15:03	0.83	0.92	0.65	0.76	0.78	0.80	21.91
2014/10/25 04:20:03	0.82	0.91	0.65	0.75	0.79	0.82	21.91
2014/10/25 04:25:02	0.82	0.92	0.65	0.75	0.79	0.80	21.91
2014/10/25 04:30:03	0.79	0.91	0.64	0.74	0.79	0.83	21.91
2014/10/25 04:35:03	0.79	0.92	0.65	0.76	0.78	0.84	21.91
2014/10/25 04:40:03	0.82	0.91	0.64	0.75	0.78	0.83	21.91
2014/10/25 04:45:03	0.82	0.89	0.65	0.76	0.79	0.82	21.91
2014/10/25 04:50:03	0.79	0.92	0.65	0.76	0.78	0.82	21.91
2014/10/25 04:55:02	0.80	0.92	0.65	0.76	0.79	0.83	21.91
2014/10/25 05:00:03	0.80	0.92	0.64	0.74	0.79	0.84	21.91
2014/10/25 05:05:03	0.79	0.90	0.65	0.74	0.79	0.83	21.91
2014/10/25 05:10:03	0.79	0.92	0.65	0.74	0.78	0.84	21.91
2014/10/25 05:15:03	0.80	0.91	0.65	0.75	0.78	0.80	21.91
2014/10/25 05:20:03	0.79	0.90	0.65	0.73	0.79	0.82	21.91
2014/10/25 05:25:03	0.80	0.89	0.65	0.75	0.79	0.81	21.71
2014/10/25 05:30:02	0.80	0.90	0.64	0.75	0.78	0.83	21.71
2014/10/25 05:35:03	0.78	0.92	0.65	0.76	0.78	0.81	21.71
2014/10/25 05:40:03	0.82	0.90	0.66	0.74	0.79	0.81	21.71
2014/10/25 05:45:02	0.81	0.92	0.64	0.72	0.79	0.82	21.71
2014/10/25 05:50:03	0.80	0.92	0.65	0.73	0.78	0.84	21.71
2014/10/25 05:55:03	0.78	0.89	0.65	0.74	0.78	0.84	21.71
2014/10/25 06:00:03	0.81	0.92	0.65	0.73	0.78	0.85	21.71
2014/10/25 06:05:03	0.80	0.90	0.65	0.73	0.79	0.82	21.51
2014/10/25 06:10:02	0.81	0.90	0.64	0.72	0.79	0.84	21.51
2014/10/25 06:15:02	0.78	0.90	0.65	0.73	0.79	0.82	21.51
2014/10/25 06:20:03	0.79	0.88	0.65	0.73	0.78	0.83	21.51
2014/10/25 06:25:03	0.81	0.90	0.65	0.74	0.78	0.82	21.71
2014/10/25 06:30:03	0.82	0.90	0.65	0.73	0.78	0.82	21.91
2014/10/25 06:35:03	0.79	0.90	0.65	0.73	0.78	0.82	21.91
2014/10/25 06:40:02	0.83	0.89	0.64	0.73	0.78	0.85	22.12
2014/10/25 06:45:03	0.82	0.88	0.65	0.73	0.79	0.83	22.12
2014/10/25 06:50:03	0.81	0.90	0.68	0.73	0.79	0.84	22.12
2014/10/25 06:55:02	0.79	0.89	0.67	0.73	0.79	0.82	22.32
2014/10/25 07:00:03	0.81	0.88	0.67	0.73	0.78	0.84	22.32
2014/10/25 07:05:03	0.81	0.90	0.70	0.73	0.78	0.84	22.32
2014/10/25 07:10:03	0.80	0.89	0.70	0.73	0.79	0.85	22.53
2014/10/25 07:15:03	0.82	0.89	0.70	0.73	0.79	0.85	22.53
2014/10/25 07:20:03	0.81	0.88	0.68	0.73	0.79	0.84	22.53
2014/10/25 07:25:03	0.81	0.90	0.69	0.72	0.79	0.84	22.53
2014/10/25 07:30:03	0.82	0.91	0.69	0.73	0.78	0.85	22.53
2014/10/25 07:35:03	0.81	0.88	0.69	0.72	0.78	0.85	22.73
2014/10/25 07:40:03	0.82	0.90	0.69	0.73	0.79	0.86	22.73
2014/10/25 07:45:02	0.81	0.89	0.70	0.72	0.80	0.84	22.73
2014/10/25 07:50:02	0.81	0.91	0.68	0.72	0.81	0.83	22.73
2014/10/25 07:55:03	0.79	0.90	0.70	0.74	0.82	0.84	22.73
2014/10/25 08:00:02	0.80	0.90	0.66	0.74	0.81	0.87	22.73
2014/10/25 08:05:03	0.80	0.91	0.67	0.75	0.82	0.84	22.93
2014/10/25 08:10:03	0.80	0.90	0.67	0.75	0.81	0.85	22.93
2014/10/25 08:15:03	0.80	0.90	0.67	0.75	0.78	0.86	22.93
2014/10/25 08:20:03	0.79	0.89	0.66	0.76	0.81	0.86	23.14
2014/10/25 08:25:02	0.80	0.89	0.66	0.77	0.81	0.86	23.14
2014/10/25 08:30:03	0.80	0.92	0.68	0.77	0.81	0.86	23.14
2014/10/25 08:35:03	0.81	0.92	0.68	0.76	0.80	0.87	23.14
2014/10/25 08:40:02	0.80	0.92	0.67	0.77	0.80	0.86	23.14
2014/10/25 08:45:03	0.78	0.91	0.66	0.77	0.82	0.85	23.34
2014/10/25 08:50:03	0.80	0.91	0.68	0.77	0.82	0.88	23.34
2014/10/25 08:55:03	0.80	0.91	0.66	0.76	0.84	0.86	23.54
2014/10/25 09:00:03	0.80	0.91	0.67	0.77	0.80	0.87	23.54
2014/10/25 09:05:02	0.81	0.95	0.67	0.76	0.82	0.87	23.54
2014/10/25 09:10:03	0.82	0.93	0.70	0.77	0.83	0.87	23.75
2014/10/25 09:15:03	0.82	0.94	0.68	0.78	0.81	0.85	23.75
2014/10/25 09:20:03	0.80	0.94	0.70	0.76	0.81	0.82	23.95
2014/10/25 09:25:03	0.85	0.91	0.69	0.76	0.82	0.86	23.95
2014/10/25 09:30:03	0.84	0.92	0.69	0.77	0.81	0.86	24.15
2014/10/25 09:35:02	0.83	0.93	0.69	0.77	0.83	0.85	24.36
2014/10/25 09:40:03	0.84	0.95	0.70	0.77	0.83	0.87	24.36
2014/10/25 09:45:03	0.85	0.91	0.69	0.76	0.83	0.85	24.56
2014/10/25 09:50:03	0.83	0.95	0.68	0.75	0.82	0.84	24.56
2014/10/25 09:55:03	0.81	0.91	0.71	0.75	0.83	0.86	24.77
2014/10/25 10:00:02	0.81	0.94	0.68	0.75	0.83	0.87	24.77
2014/10/25 10:05:03	0.82	0.92	0.69	0.75	0.84	0.86	24.97
2014/10/25 10:10:03	0.82	0.93	0.68	0.77	0.84	0.87	25.17
2014/10/25 10:15:03	0.82	0.92	0.69	0.78	0.84	0.85	25.17
2014/10/25 10:20:03	0.85	0.94	0.68	0.78	0.83	0.85	25.38
2014/10/25 10:25:03	0.83	0.93	0.70	0.77	0.80	0.85	25.58
2014/10/25 10:30:03	0.84	0.94	0.70	0.75	0.82	0.86	25.58
2014/10/25 10:35:03	0.83	0.94	0.66	0.74	0.81	0.85	25.78
2014/10/25 10:40:03	0.84	0.94	0.69	0.75	0.82	0.87	25.78
2014/10/25 10:45:03	0.84	0.94	0.70	0.76	0.82	0.87	25.99
2014/10/25 10:50:02	0.84	0.93	0.70	0.75	0.80	0.88	25.99
2014/10/25 10:55:03	0.84	0.93	0.68	0.77	0.88	0.87	26.19
2014/10/25 11:00:03	0.85	0.93	0.69	0.77	0.83	0.86	26.40
2014/10/25 11:05:03	0.81	0.95	0.71	0.77	0.82	0.86	26.40
2014/10/25 11:10:03	0.82	0.93	0.71	0.77	0.85	0.81	26.60
2014/10/25 11:15:02	0.81	0.93	0.71	0.78	0.83	0.87	26.80
2014/10/25 11:20:03	0.81	0.95	0.69	0.76	0.85	0.85	26.80
2014/10/25 11:25:03	0.81	0.93	0.71	0.78	0.84	0.86	26.80
2014/10/25 11:30:03	0.83	0.94	0.70	0.76	0.84	0.87	26.60
2014/10/25 11:35:03	0.85	0.94	0.69	0.78	0.84	0.86	26.40
2014/10/25 11:40:03	0.85	0.94	0.70	0.78	0.84	0.85	26.40
2014/10/25 11:45:03	0.83	0.93	0.69	0.77	0.83	0.87	26.40
2014/10/25 11:50:02	0.85	0.93	0.69	0.77	0.84	0.85	26.19
2014/10/25 11:55:03	0.84	0.93	0.69	0.78	0.84	0.91	26.19
2014/10/25 12:00:03	0.85	0.95	0.69	0.77	0.84	0.87	26.19
2014/10/25 12:05:03	0.87	0.93	0.69	0.79	0.83	0.85	26.19
2014/10/25 12:10:03	0.84	0.93	0.70	0.78	0.84	0.89	26.19
2014/10/25 12:15:03	0.85	0.94	0.69	0.76	0.85	0.84	26.19
2014/10/25 12:20:03	0.83	0.93	0.70	0.76	0.85	0.85	25.99
2014/10/25 12:25:03	0.84	0.93	0.72	0.77	0.86	0.87	26.19
2014/10/25 12:30:02	0.84	0.94	0.72	0.77	0.86	0.87	26.19
2014/10/25 12:35:03	0.84	0.93	0.72	0.78	0.86	0.86	25.99
2014/10/25 12:40:02	0.84	0.95	0.71	0.78	0.86	0.85	25.99
2014/10/25 12:45:03	0.83	0.95	0.71	0.77	0.86	0.86	26.19
2014/10/25 12:50:03	0.84	0.93	0.71	0.76	0.84	0.88	25.99
2014/10/25 12:55:03	0.84	0.94	0.71	0.76	0.84	0.89	25.99
2014/10/25 13:00:03	0.84	0.91	0.69	0.77	0.85	0.86	25.99
2014/10/25 13:05:03	0.84	0.93	0.71	0.77	0.86	0.88	25.99
2014/10/25 13:10:03	0.85	0.95	0.68	0.79	0.84	0.86	25.99
2014/10/25 13:15:03	0.83	0.91	0.71	0.77	0.86	0.83	25.99
2014/10/25 13:20:03	0.83	0.93	0.68	0.78	0.85	0.87	26.19
2014/10/25 13:25:03	0.84	0.93	0.70	0.80	0.86	0.87	26.19
2014/10/25 13:30:03	0.85	0.93	0.70	0.77	0.85	0.88	25.99
2014/10/25 13:35:02	0.84	0.92	0.72	0.76	0.86	0.86	25.99
2014/10/25 13:40:03	0.83	0.93	0.69	0.79	0.84	0.86	26.19
2014/10/25 13:45:02	0.83	0.93	0.70	0.78	0.85	0.87	26.19
2014/10/25 13:50:03	0.83	0.95	0.69	0.79	0.89	0.86	26.19
2014/10/25 13:55:03	0.85	0.93	0.68	0.79	0.85	0.86	26.19
2014/10/25 14:00:02	0.85	0.95	0.69	0.78	0.84	0.87	26.19
2014/10/25 14:05:03	0.83	0.94	0.70	0.78	0.86	0.87	25.99
2014/10/25 14:10:03	0.83	0.93	0.69	0.77	0.84	0.85	26.19
2014/10/25 14:15:03	0.84	0.93	0.69	0.78	0.85	0.86	26.19
2014/10/25 14:20:03	0.86	0.94	0.68	0.78	0.85	0.84	25.99
2014/10/25 14:25:02	0.84	0.94	0.69	0.77	0.85	0.86	25.99
2014/10/25 14:30:03	0.84	0.93	0.69	0.79	0.85	0.85	26.19
2014/10/25 14:35:03	0.85	0.94	0.69	0.78	0.86	0.85	26.19
2014/10/25 14:40:03	0.85	0.93	0.69	0.79	0.85	0.87	26.19
2014/10/25 14:45:03	0.85	0.93	0.69	0.78	0.85	0.88	26.19
2014/10/25 14:50:03	0.85	0.94	0.72	0.78	0.84	0.84	25.99
2014/10/25 14:55:03	0.85	0.94	0.69	0.78	0.86	0.87	26.19
2014/10/25 15:00:03	0.85	0.94	0.69	0.80	0.84	0.85	26.19
2014/10/25 15:05:02	0.83	0.95	0.72	0.77	0.85	0.85	26.19
2014/10/25 15:10:03	0.84	0.94	0.69	0.76	0.85	0.86	26.19
2014/10/25 15:15:03	0.84	0.94	0.70	0.77	0.84	0.86	26.19
2014/10/25 15:20:02	0.84	0.94	0.70	0.78	0.84	0.85	26.19
2014/10/25 15:25:02	0.85	0.95	0.71	0.78	0.86	0.85	26.19
2014/10/25 15:30:03	0.83	0.94	0.71	0.76	0.85	0.85	26.19
2014/10/25 15:35:03	0.84	0.93	0.71	0.77	0.86	0.87	26.19
2014/10/25 15:40:02	0.84	0.94	0.71	0.77	0.86	0.86	26.19
2014/10/25 15:45:03	0.84	0.93	0.71	0.77	0.86	0.85	26.19
2014/10/25 15:50:03	0.84	0.93	0.71	0.77	0.86	0.86	26.19
2014/10/25 15:55:02	0.84	0.94	0.71	0.78	0.84	0.86	26.40
2014/10/25 16:00:03	0.84	0.93	0.72	0.78	0.83	0.88	26.19
2014/10/25 16:05:02	0.83	0.94	0.71	0.78	0.84	0.84	26.19
2014/10/25 16:10:03	0.85	0.94	0.72	0.77	0.85	0.87	26.40
2014/10/25 16:15:03	0.85	0.93	0.71	0.78	0.83	0.84	26.40
2014/10/25 16:20:02	0.83	0.93	0.71	0.77	0.82	0.85	26.40
2014/10/25 16:25:02	0.85	0.95	0.71	0.78	0.83	0.89	26.40
2014/10/25 16:30:03	0.84	0.94	0.71	0.77	0.84	0.87	26.60
2014/10/25 16:35:03	0.83	0.94	0.71	0.78	0.83	0.87	26.80
2014/10/25 16:40:03	0.83	0.94	0.71	0.77	0.82	0.89	26.80
2014/10/25 16:45:02	0.85	0.95	0.71	0.78	0.82	0.87	26.80
2014/10/25 16:50:03	0.84	0.96	0.71	0.77	0.84	0.88	26.80
2014/10/25 16:55:03	0.83	0.96	0.71	0.78	0.86	0.89	27.01
2014/10/25 17:00:03	0.84	0.96	0.71	0.77	0.85	0.87	27.01
2014/10/25 17:05:03	0.83	0.96	0.71	0.78	0.84	0.88	27.01
2014/10/25 17:10:03	0.82	0.97	0.72	0.78	0.84	0.88	27.01
2014/10/25 17:15:03	0.85	0.95	0.69	0.76	0.86	0.87	27.21
2014/10/25 17:20:02	0.84	0.95	0.71	0.78	0.84	0.87	27.21
2014/10/25 17:25:03	0.84	0.95	0.72	0.77	0.85	0.88	27.21
2014/10/25 17:30:03	0.83	0.97	0.71	0.77	0.86	0.87	27.21
2014/10/25 17:35:02	0.83	0.97	0.72	0.78	0.85	0.88	27.21
2014/10/25 17:40:02	0.83	0.96	0.72	0.77	0.83	0.87	27.41
2014/10/25 17:45:03	0.84	0.97	0.72	0.77	0.85	0.87	27.41
2014/10/25 17:50:02	0.84	0.95	0.71	0.76	0.85	0.87	27.41
2014/10/25 17:55:03	0.84	0.97	0.71	0.77	0.86	0.88	27.41
2014/10/25 18:00:02	0.84	0.96	0.71	0.77	0.82	0.91	27.41
2014/10/25 18:05:03	0.84	0.96	0.71	0.76	0.85	0.86	27.41
2014/10/25 18:10:02	0.85	0.97	0.71	0.78	0.84	0.87	27.41
2014/10/25 18:15:03	0.85	0.96	0.71	0.78	0.85	0.87	27.41
2014/10/25 18:20:03	0.84	0.95	0.72	0.77	0.87	0.88	27.41
2014/10/25 18:25:03	0.84	0.95	0.71	0.78	0.86	0.88	27.41
2014/10/25 18:30:03	0.85	0.97	0.70	0.77	0.86	0.91	27.41
2014/10/25 18:35:03	0.85	0.95	0.71	0.77	0.83	0.87	27.41
2014/10/25 18:40:03	0.85	0.97	0.71	0.77	0.85	0.87	27.62
2014/10/25 18:45:03	0.84	0.96	0.71	0.77	0.85	0.89	27.62
2014/10/25 18:50:02	0.83	0.95	0.72	0.77	0.84	0.87	27.41
2014/10/25 18:55:03	0.83	0.95	0.71	0.77	0.85	0.91	27.41
2014/10/25 19:00:03	0.84	0.95	0.71	0.78	0.84	0.87	27.41
2014/10/25 19:05:03	0.84	0.97	0.71	0.77	0.85	0.88	27.41
2014/10/25 19:10:03	0.85	0.96	0.72	0.78	0.85	0.87	27.41
2014/10/25 19:15:03	0.84	0.96	0.73	0.76	0.86	0.87	27.41
2014/10/25 19:20:03	0.83	0.96	0.72	0.77	0.86	0.87	27.41
2014/10/25 19:25:03	0.83	0.97	0.70	0.78	0.85	0.89	27.62
2014/10/25 19:30:03	0.84	0.98	0.72	0.77	0.84	0.88	27.41
2014/10/25 19:35:03	0.83	0.95	0.72	0.78	0.83	0.91	27.41
2014/10/25 19:40:03	0.85	0.97	0.72	0.77	0.86	0.87	27.62
2014/10/25 19:45:03	0.83	0.95	0.72	0.76	0.82	0.89	27.41
2014/10/25 19:50:02	0.84	0.96	0.72	0.77	0.86	0.87	27.62
2014/10/25 19:55:02	0.84	0.93	0.76	0.77	0.84	0.88	27.41
2014/10/25 20:00:03	0.83	0.95	0.72	0.76	0.85	0.87	27.41
2014/10/25 20:05:02	0.84	0.97	0.72	0.77	0.85	0.87	27.41
2014/10/25 20:10:03	0.84	0.97	0.71	0.77	0.86	0.88	27.62
2014/10/25 20:15:02	0.84	0.95	0.72	0.76	0.85	0.87	27.41
2014/10/25 20:20:03	0.83	0.95	0.71	0.77	0.85	0.87	27.41
2014/10/25 20:25:03	0.83	0.96	0.71	0.78	0.86	0.88	27.41
2014/10/25 20:30:02	0.85	0.97	0.70	0.77	0.84	0.88	27.41
2014/10/25 20:35:03	0.83	0.96	0.71	0.77	0.83	0.86	27.41
2014/10/25 20:40:02	0.85	0.95	0.70	0.77	0.86	0.87	27.41
2014/10/25 20:45:02	0.84	0.95	0.70	0.76	0.85	0.87	27.62
2014/10/25 20:50:03	0.84	0.96	0.71	0.78	0.85	0.87	27.41
2014/10/25 20:55:03	0.85	0.95	0.71	0.78	0.85	0.87	27.41
2014/10/25 21:00:03	0.83	0.96	0.71	0.79	0.85	0.87	27.41
2014/10/25 21:05:02	0.84	0.93	0.71	0.77	0.83	0.86	27.41
2014/10/25 21:10:02	0.84	0.98	0.72	0.77	0.86	0.87	27.41
2014/10/25 21:15:03	0.84	0.96	0.72	0.76	0.84	0.87	27.62
2014/10/25 21:20:02	0.84	0.97	0.72	0.79	0.85	0.87	27.41
2014/10/25 21:25:03	0.83	0.96	0.71	0.77	0.86	0.87	27.41
2014/10/25 21:30:03	0.83	0.95	0.72	0.79	0.86	0.88	27.41
2014/10/25 21:35:03	0.83	0.97	0.72	0.77	0.85	0.88	27.41
2014/10/25 21:40:03	0.85	0.95	0.71	0.78	0.85	0.88	27.41
2014/10/25 21:45:02	0.84	0.95	0.71	0.79	0.85	0.86	27.41
2014/10/25 21:50:03	0.84	0.95	0.71	0.77	0.84	0.88	27.41
2014/10/25 21:55:03	0.83	0.96	0.71	0.77	0.81	0.88	27.41
2014/10/25 22:00:03	0.85	0.97	0.71	0.79	0.85	0.88	27.41
2014/10/25 22:05:03	0.83	0.97	0.71	0.79	0.85	0.87	27.41
2014/10/25 22:10:02	0.83	0.96	0.72	0.76	0.86	0.87	27.41
2014/10/25 22:15:03	0.83	0.95	0.71	0.76	0.83	0.87	27.41
2014/10/25 22:20:02	0.83	0.96	0.72	0.77	0.84	0.87	27.41
2014/10/25 22:25:03	0.85	0.95	0.71	0.76	0.86	0.89	27.01
2014/10/25 22:30:03	0.85	0.94	0.71	0.78	0.85	0.88	27.01
2014/10/25 22:35:03	0.86	0.95	0.72	0.80	0.86	0.88	26.80
2014/10/25 22:40:03	0.83	0.96	0.74	0.79	0.85	0.88	26.80
2014/10/25 22:45:02	0.85	0.96	0.72	0.79	0.85	0.88	26.60
2014/10/25 22:50:03	0.83	0.96	0.70	0.77	0.86	0.86	26.40
2014/10/25 22:55:03	0.83	0.96	0.72	0.76	0.83	0.87	26.40
2014/10/25 23:00:02	0.83	0.97	0.71	0.78	0.86	0.88	26.19
2014/10/25 23:05:03	0.85	0.95	0.71	0.77	0.83	0.87	26.19
2014/10/25 23:10:03	0.84	0.97	0.71	0.77	0.85	0.89	25.99
2014/10/25 23:15:03	0.83	0.94	0.70	0.78	0.83	0.87	25.78
2014/10/25 23:20:03	0.87	0.93	0.71	0.79	0.82	0.87	25.78
2014/10/25 23:25:02	0.86	0.94	0.71	0.78	0.82	0.89	25.78
2014/10/25 23:30:03	0.87	0.95	0.71	0.77	0.85	0.87	25.58
2014/10/25 23:35:03	0.85	0.93	0.71	0.77	0.84	0.88	25.58
2014/10/25 23:40:03	0.87	0.94	0.71	0.79	0.83	0.87	25.38
2014/10/25 23:45:03	0.86	0.93	0.71	0.79	0.84	0.87	25.38
2014/10/25 23:50:03	0.86	0.94	0.72	0.79	0.83	0.87	25.38
2014/10/25 23:55:03	0.87	0.94	0.70	0.79	0.84	0.87	25.38
2014/10/26 00:00:03	0.86	0.96	0.70	0.79	0.84	0.87	25.17
2014/10/26 00:05:02	0.85	0.95	0.71	0.80	0.84	0.87	25.17
2014/10/26 00:10:03	0.84	0.96	0.69	0.79	0.86	0.92	25.17
2014/10/26 00:15:03	0.84	0.97	0.69	0.79	0.86	0.88	24.97
2014/10/26 00:20:02	0.84	0.97	0.69	0.78	0.84	0.87	24.97
2014/10/26 00:25:03	0.83	0.96	0.70	0.79	0.80	0.90	24.97
2014/10/26 00:30:02	0.85	0.96	0.68	0.79	0.82	0.88	24.97
2014/10/26 00:35:02	0.83	0.95	0.69	0.78	0.82	0.88	24.77
2014/10/26 00:40:03	0.83	0.97	0.70	0.80	0.83	0.87	24.77
2014/10/26 00:45:02	0.81	0.95	0.70	0.79	0.84	0.89	24.77
2014/10/26 00:50:02	0.82	0.96	0.68	0.79	0.84	0.88	24.77
2014/10/26 00:55:03	0.82	0.95	0.69	0.79	0.85	0.87	24.56
2014/10/26 01:00:02	0.83	0.94	0.69	0.78	0.84	0.87	24.56
2014/10/26 01:05:03	0.83	0.93	0.69	0.79	0.83	0.87	24.56
2014/10/26 01:10:03	0.81	0.93	0.69	0.76	0.83	0.88	24.56
2014/10/26 01:15:02	0.80	0.94	0.68	0.78	0.83	0.87	24.36
2014/10/26 01:20:03	0.82	0.94	0.69	0.79	0.78	0.91	24.36
2014/10/26 01:25:02	0.81	0.94	0.69	0.76	0.83	0.88	24.56
2014/10/26 01:30:02	0.81	0.93	0.69	0.77	0.83	0.87	24.36
2014/10/26 01:35:03	0.81	0.93	0.69	0.77	0.84	0.87	24.36
2014/10/26 01:40:02	0.81	0.91	0.68	0.76	0.82	0.87	24.15
2014/10/26 01:45:03	0.81	0.92	0.70	0.77	0.82	0.89	24.36
2014/10/26 01:50:03	0.82	0.92	0.68	0.76	0.83	0.87	24.15
2014/10/26 01:55:02	0.84	0.90	0.69	0.77	0.83	0.90	24.15
2014/10/26 02:00:03	0.81	0.91	0.70	0.78	0.82	0.85	24.15
2014/10/26 02:05:03	0.83	0.93	0.68	0.77	0.83	0.85	24.15
2014/10/26 02:10:03	0.82	0.92	0.69	0.77	0.80	0.87	24.15
2014/10/26 02:15:03	0.81	0.92	0.70	0.77	0.80	0.86	24.15
2014/10/26 02:20:02	0.81	0.91	0.71	0.76	0.80	0.85	23.95
2014/10/26 02:25:03	0.81	0.91	0.71	0.77	0.81	0.87	23.95
2014/10/26 02:30:03	0.80	0.92	0.71	0.76	0.80	0.86	23.95
2014/10/26 02:35:02	0.83	0.91	0.70	0.77	0.81	0.85	23.95
2014/10/26 02:40:03	0.83	0.92	0.72	0.77	0.82	0.85	23.95
2014/10/26 02:45:03	0.80	0.90	0.70	0.78	0.80	0.84	23.75
2014/10/26 02:50:02	0.82	0.91	0.71	0.75	0.81	0.87	23.95
2014/10/26 02:55:03	0.82	0.92	0.70	0.74	0.81	0.86	23.75
2014/10/26 02:00:02	0.81	0.90	0.70	0.76	0.81	0.88	23.75
2014/10/26 02:05:02	0.82	0.92	0.71	0.76	0.82	0.85	23.75
2014/10/26 02:10:03	0.81	0.92	0.71	0.75	0.80	0.86	23.75
2014/10/26 02:15:02	0.81	0.91	0.72	0.75	0.80	0.87	23.75
2014/10/26 02:20:03	0.82	0.93	0.71	0.76	0.80	0.85	23.75
2014/10/26 02:25:03	0.81	0.91	0.72	0.75	0.82	0.86	23.75
2014/10/26 02:30:03	0.83	0.92	0.71	0.76	0.82	0.87	23.75
2014/10/26 02:35:02	0.81	0.91	0.71	0.75	0.82	0.85	23.75
2014/10/26 02:40:02	0.80	0.90	0.71	0.75	0.80	0.86	23.54
2014/10/26 02:45:03	0.81	0.91	0.69	0.74	0.81	0.85	23.54
2014/10/26 02:55:03	0.82	0.91	0.71	0.74	0.81	0.86	23.54
2014/10/26 03:00:02	0.81	0.92	0.68	0.75	0.81	0.85	23.54
2014/10/26 03:05:02	0.82	0.91	0.69	0.75	0.80	0.86	23.54
2014/10/26 03:10:02	0.82	0.92	0.69	0.74	0.81	0.84	23.34
2014/10/26 03:15:03	0.82	0.92	0.68	0.75	0.80	0.86	23.34
2014/10/26 03:20:03	0.81	0.91	0.69	0.76	0.82	0.87	23.54
2014/10/26 03:25:02	0.82	0.91	0.67	0.75	0.81	0.87	23.34
2014/10/26 03:30:03	0.80	0.91	0.69	0.75	0.81	0.85	23.34
2014/10/26 03:35:03	0.79	0.92	0.66	0.74	0.79	0.87	23.34
2014/10/26 03:40:02	0.80	0.90	0.67	0.76	0.80	0.85	23.34
2014/10/26 03:45:03	0.82	0.89	0.70	0.74	0.80	0.84	23.34
2014/10/26 03:50:02	0.83	0.90	0.67	0.76	0.82	0.87	23.34
2014/10/26 03:55:03	0.83	0.92	0.67	0.75	0.80	0.83	23.34
2014/10/26 04:00:02	0.82	0.92	0.67	0.76	0.79	0.85	23.14
2014/10/26 04:05:03	0.82	0.89	0.67	0.76	0.78	0.82	23.14
2014/10/26 04:10:03	0.82	0.89	0.66	0.74	0.81	0.83	23.14
2014/10/26 04:15:02	0.83	0.89	0.66	0.74	0.80	0.83	23.14
2014/10/26 04:20:02	0.82	0.92	0.67	0.75	0.81	0.85	23.14
2014/10/26 04:25:03	0.80	0.91	0.66	0.75	0.82	0.84	23.14
2014/10/26 04:30:02	0.81	0.92	0.66	0.74	0.81	0.84	23.14
2014/10/26 04:35:02	0.83	0.89	0.67	0.74	0.78	0.83	23.14
2014/10/26 04:40:03	0.82	0.90	0.68	0.76	0.81	0.84	23.14
2014/10/26 04:45:02	0.81	0.92	0.67	0.75	0.81	0.84	23.14
2014/10/26 04:50:03	0.81	0.91	0.67	0.75	0.80	0.83	23.14
2014/10/26 04:55:03	0.81	0.90	0.68	0.75	0.81	0.82	23.14
2014/10/26 05:00:02	0.83	0.92	0.66	0.76	0.80	0.85	23.14
2014/10/26 05:05:03	0.82	0.88	0.67	0.74	0.79	0.84	23.14
2014/10/26 05:10:03	0.82	0.92	0.67	0.75	0.79	0.84	23.14
2014/10/26 05:15:03	0.81	0.89	0.67	0.74	0.78	0.83	23.14
2014/10/26 05:20:03	0.82	0.90	0.67	0.76	0.80	0.83	22.93
2014/10/26 05:25:02	0.81	0.90	0.67	0.76	0.79	0.85	22.93
2014/10/26 05:30:03	0.82	0.92	0.67	0.75	0.81	0.83	22.93
2014/10/26 05:35:03	0.82	0.89	0.67	0.75	0.79	0.82	22.93
2014/10/26 05:40:03	0.83	0.88	0.68	0.74	0.79	0.85	22.93
2014/10/26 05:45:03	0.83	0.89	0.67	0.76	0.79	0.83	22.93
2014/10/26 05:50:02	0.81	0.89	0.67	0.74	0.78	0.85	22.93
2014/10/26 05:55:02	0.82	0.89	0.67	0.75	0.78	0.82	22.93
2014/10/26 06:00:02	0.82	0.89	0.66	0.74	0.78	0.85	22.93
2014/10/26 06:05:02	0.82	0.88	0.66	0.75	0.78	0.83	22.93
2014/10/26 06:10:03	0.82	0.89	0.67	0.74	0.78	0.82	22.73
2014/10/26 06:15:03	0.81	0.89	0.66	0.74	0.82	0.82	22.93
2014/10/26 06:20:02	0.81	0.88	0.67	0.75	0.79	0.83	22.73
2014/10/26 06:25:04	0.81	0.93	0.66	0.75	0.81	0.84	22.93
2014/10/26 06:30:02	0.80	0.92	0.69	0.77	0.80	0.85	23.14
2014/10/26 06:35:02	0.78	0.92	0.69	0.77	0.81	0.86	23.14
2014/10/26 06:40:03	0.79	0.92	0.68	0.76	0.82	0.86	23.14
2014/10/26 06:45:03	0.79	0.93	0.69	0.77	0.80	0.85	23.34
2014/10/26 06:50:02	0.82	0.93	0.66	0.79	0.82	0.87	23.54
2014/10/26 06:55:03	0.80	0.92	0.68	0.80	0.82	0.87	23.54
2014/10/26 07:00:03	0.83	0.93	0.66	0.80	0.78	0.87	23.54
2014/10/26 07:05:03	0.81	0.93	0.67	0.80	0.84	0.87	23.54
2014/10/26 07:10:03	0.83	0.95	0.67	0.80	0.84	0.88	23.75
2014/10/26 07:15:02	0.81	0.95	0.67	0.80	0.83	0.88	23.75
2014/10/26 07:20:03	0.82	0.93	0.67	0.79	0.84	0.86	23.75
2014/10/26 07:25:03	0.81	0.95	0.69	0.80	0.83	0.86	23.75
2014/10/26 07:30:03	0.81	0.94	0.68	0.79	0.83	0.86	23.95
2014/10/26 07:35:03	0.81	0.93	0.69	0.78	0.82	0.86	23.75
2014/10/26 07:40:02	0.80	0.94	0.69	0.77	0.83	0.87	23.95
2014/10/26 07:45:03	0.83	0.93	0.68	0.77	0.82	0.87	23.95
2014/10/26 07:50:03	0.81	0.96	0.68	0.76	0.80	0.87	24.15
2014/10/26 07:55:02	0.82	0.95	0.70	0.78	0.82	0.86	24.15
2014/10/26 08:00:03	0.82	0.94	0.69	0.78	0.80	0.84	24.15
2014/10/26 08:05:03	0.82	0.97	0.69	0.77	0.81	0.86	24.15
2014/10/26 08:10:02	0.84	0.94	0.69	0.77	0.84	0.85	24.36
2014/10/26 08:15:03	0.83	0.94	0.70	0.77	0.81	0.85	24.36
2014/10/26 08:20:03	0.84	0.94	0.70	0.77	0.81	0.85	24.56
2014/10/26 08:25:03	0.84	0.91	0.70	0.77	0.82	0.87	24.56
2014/10/26 08:30:02	0.85	0.92	0.70	0.77	0.84	0.87	24.56
2014/10/26 08:35:02	0.84	0.94	0.68	0.77	0.83	0.85	24.56
2014/10/26 08:40:02	0.85	0.93	0.70	0.77	0.81	0.88	24.77
2014/10/26 08:45:03	0.83	0.94	0.69	0.77	0.82	0.88	24.77
2014/10/26 08:50:03	0.83	0.94	0.68	0.77	0.84	0.88	24.77
2014/10/26 08:55:02	0.85	0.93	0.70	0.78	0.83	0.87	24.77
2014/10/26 09:00:03	0.84	0.94	0.71	0.77	0.84	0.87	24.97
2014/10/26 09:05:03	0.83	0.95	0.71	0.77	0.83	0.87	24.97
2014/10/26 09:10:03	0.83	0.93	0.71	0.77	0.82	0.87	25.17
2014/10/26 09:15:03	0.84	0.94	0.72	0.77	0.84	0.87	25.17
2014/10/26 09:20:03	0.85	0.94	0.72	0.77	0.83	0.88	25.17
2014/10/26 09:25:03	0.85	0.94	0.70	0.78	0.83	0.88	25.38
2014/10/26 09:30:03	0.84	0.93	0.72	0.76	0.82	0.87	25.38
2014/10/26 09:35:03	0.84	0.94	0.72	0.77	0.82	0.86	25.58
2014/10/26 09:40:02	0.83	0.92	0.71	0.78	0.85	0.85	25.58
2014/10/26 09:45:03	0.84	0.92	0.70	0.77	0.82	0.86	25.58
2014/10/26 09:50:02	0.85	0.91	0.69	0.77	0.84	0.87	25.78
2014/10/26 09:55:03	0.83	0.94	0.68	0.77	0.83	0.85	25.78
2014/10/26 10:00:03	0.83	0.94	0.69	0.77	0.84	0.87	25.78
2014/10/26 10:05:02	0.84	0.94	0.69	0.77	0.82	0.89	25.99
2014/10/26 10:10:03	0.83	0.94	0.69	0.77	0.83	0.85	26.19
2014/10/26 10:15:02	0.83	0.93	0.70	0.78	0.83	0.87	26.19
2014/10/26 10:20:03	0.85	0.94	0.68	0.77	0.83	0.86	26.40
2014/10/26 10:25:02	0.84	0.94	0.72	0.77	0.84	0.88	26.40
2014/10/26 10:30:03	0.81	0.93	0.70	0.77	0.82	0.87	26.60
2014/10/26 10:35:03	0.81	0.95	0.71	0.77	0.82	0.88	26.80
2014/10/26 10:40:02	0.83	0.96	0.72	0.77	0.84	0.89	26.80
2014/10/26 10:45:03	0.82	0.93	0.71	0.77	0.84	0.87	27.01
2014/10/26 10:50:02	0.82	0.95	0.72	0.76	0.83	0.87	27.01
2014/10/26 10:55:03	0.85	0.94	0.71	0.77	0.83	0.87	26.80
2014/10/26 11:00:03	0.85	0.94	0.72	0.78	0.82	0.88	26.80
2014/10/26 11:05:02	0.83	0.93	0.71	0.76	0.85	0.89	26.60
2014/10/26 11:10:03	0.84	0.94	0.69	0.78	0.86	0.87	26.40
2014/10/26 11:15:03	0.83	0.93	0.71	0.76	0.86	0.87	26.40
2014/10/26 11:20:03	0.85	0.96	0.71	0.80	0.84	0.87	26.40
2014/10/26 11:25:03	0.83	0.95	0.72	0.78	0.85	0.87	26.40
2014/10/26 11:30:03	0.84	0.95	0.71	0.76	0.84	0.89	26.19
2014/10/26 11:35:03	0.82	0.95	0.72	0.77	0.85	0.88	26.19
2014/10/26 11:40:03	0.83	0.93	0.71	0.77	0.86	0.87	26.19
2014/10/26 11:45:02	0.83	0.95	0.70	0.78	0.85	0.88	26.19
2014/10/26 11:50:03	0.83	0.94	0.72	0.77	0.85	0.87	26.19
2014/10/26 11:55:03	0.83	0.93	0.71	0.79	0.84	0.88	26.19
2014/10/26 12:00:03	0.85	0.93	0.70	0.77	0.82	0.87	26.19
2014/10/26 12:05:03	0.83	0.94	0.71	0.80	0.86	0.87	26.19
2014/10/26 12:10:02	0.85	0.93	0.71	0.80	0.86	0.87	26.19
2014/10/26 12:15:03	0.83	0.94	0.72	0.78	0.86	0.87	26.19
2014/10/26 12:20:03	0.84	0.93	0.71	0.79	0.86	0.88	26.19
2014/10/26 12:25:03	0.85	0.95	0.71	0.78	0.84	0.90	25.99
2014/10/26 12:30:03	0.83	0.93	0.71	0.79	0.83	0.83	26.19
2014/10/26 12:35:03	0.83	0.93	0.72	0.80	0.87	0.89	26.19
2014/10/26 12:40:03	0.83	0.93	0.72	0.79	0.86	0.86	26.19
2014/10/26 12:45:03	0.83	0.93	0.70	0.77	0.85	0.87	25.99
2014/10/26 12:50:03	0.83	0.94	0.71	0.79	0.86	0.87	26.19
2014/10/26 12:55:03	0.83	0.95	0.72	0.79	0.86	0.87	25.99
2014/10/26 13:00:02	0.85	0.93	0.72	0.79	0.86	0.89	26.19
2014/10/26 13:05:03	0.83	0.93	0.72	0.79	0.85	0.87	25.99
2014/10/26 13:10:03	0.85	0.94	0.71	0.79	0.85	0.87	26.19
2014/10/26 13:15:03	0.84	0.94	0.72	0.80	0.87	0.87	26.19
2014/10/26 13:20:03	0.83	0.94	0.71	0.80	0.85	0.87	25.99
2014/10/26 13:25:02	0.83	0.95	0.72	0.79	0.86	0.88	26.19
2014/10/26 13:30:03	0.84	0.93	0.71	0.79	0.85	0.87	26.19
2014/10/26 13:35:03	0.83	0.94	0.71	0.80	0.86	0.88	26.19
2014/10/26 13:40:03	0.84	0.94	0.72	0.79	0.86	0.87	26.19
2014/10/26 13:45:03	0.83	0.94	0.70	0.79	0.87	0.88	26.19
2014/10/26 13:50:02	0.83	0.94	0.72	0.79	0.86	0.88	26.19
2014/10/26 13:55:03	0.84	0.93	0.71	0.80	0.83	0.88	26.19
2014/10/26 14:00:02	0.84	0.93	0.71	0.79	0.86	0.88	26.19
2014/10/26 14:05:02	0.85	0.94	0.71	0.78	0.85	0.85	26.19
2014/10/26 14:10:03	0.85	0.93	0.72	0.78	0.86	0.87	26.19
2014/10/26 14:15:02	0.85	0.94	0.71	0.80	0.85	0.88	26.19
2014/10/26 14:20:03	0.84	0.93	0.72	0.79	0.86	0.87	26.19
2014/10/26 14:25:03	0.83	0.93	0.71	0.78	0.84	0.88	26.19
2014/10/26 14:30:02	0.84	0.94	0.71	0.79	0.85	0.88	26.19
2014/10/26 14:35:03	0.84	0.94	0.71	0.79	0.84	0.87	26.19
2014/10/26 14:40:03	0.84	0.93	0.71	0.79	0.86	0.87	26.19
2014/10/26 14:45:03	0.86	0.91	0.72	0.80	0.86	0.89	26.19
2014/10/26 14:50:03	0.83	0.93	0.71	0.78	0.84	0.88	26.19
2014/10/26 14:55:02	0.87	0.94	0.71	0.77	0.85	0.87	26.40
2014/10/26 15:00:03	0.83	0.93	0.71	0.80	0.86	0.86	26.19
2014/10/26 15:05:02	0.84	0.94	0.72	0.76	0.85	0.85	26.40
2014/10/26 15:10:02	0.84	0.93	0.72	0.76	0.85	0.85	26.40
2014/10/26 15:15:02	0.86	0.94	0.72	0.78	0.85	0.87	26.40
2014/10/26 15:20:03	0.83	0.93	0.71	0.78	0.86	0.87	26.40
2014/10/26 15:25:03	0.84	0.95	0.71	0.77	0.84	0.87	26.40
2014/10/26 15:30:03	0.85	0.93	0.72	0.78	0.83	0.88	26.40
2014/10/26 15:35:03	0.84	0.93	0.72	0.79	0.86	0.87	26.40
2014/10/26 15:40:03	0.84	0.93	0.72	0.78	0.85	0.86	26.19
2014/10/26 15:45:03	0.84	0.95	0.71	0.80	0.86	0.86	26.40
2014/10/26 15:50:03	0.85	0.94	0.71	0.80	0.84	0.88	26.40
2014/10/26 15:55:03	0.84	0.93	0.71	0.79	0.85	0.88	26.19
2014/10/26 16:00:03	0.84	0.94	0.72	0.79	0.86	0.86	26.19
2014/10/26 16:05:03	0.83	0.94	0.70	0.80	0.85	0.88	26.19
2014/10/26 16:10:03	0.84	0.94	0.71	0.78	0.86	0.88	26.19
2014/10/26 16:15:02	0.84	0.94	0.71	0.78	0.84	0.88	26.19
2014/10/26 16:20:03	0.84	0.93	0.71	0.79	0.86	0.87	26.19
2014/10/26 16:25:02	0.84	0.94	0.71	0.78	0.84	0.89	26.19
2014/10/26 16:30:03	0.83	0.93	0.72	0.77	0.85	0.86	26.19
2014/10/26 16:35:03	0.84	0.95	0.72	0.77	0.84	0.87	26.40
2014/10/26 16:40:03	0.87	0.94	0.71	0.77	0.85	0.86	26.40
2014/10/26 16:45:03	0.83	0.94	0.71	0.78	0.85	0.87	26.40
2014/10/26 16:50:02	0.85	0.95	0.72	0.77	0.86	0.86	26.40
2014/10/26 16:55:03	0.85	0.94	0.72	0.77	0.83	0.87	26.40
2014/10/26 17:00:03	0.84	0.94	0.72	0.78	0.83	0.89	26.40
2014/10/26 17:05:03	0.85	0.94	0.71	0.77	0.83	0.89	26.40
2014/10/26 17:10:03	0.87	0.94	0.72	0.77	0.83	0.86	26.60
2014/10/26 17:15:02	0.83	0.94	0.71	0.77	0.83	0.88	26.60
2014/10/26 17:20:03	0.83	0.95	0.72	0.76	0.83	0.88	26.60
2014/10/26 17:25:03	0.83	0.95	0.71	0.77	0.82	0.88	26.60
2014/10/26 17:30:02	0.85	0.95	0.71	0.77	0.83	0.88	26.80
2014/10/26 17:35:03	0.85	0.95	0.72	0.77	0.84	0.87	26.80
2014/10/26 17:40:03	0.84	0.95	0.72	0.77	0.83	0.87	26.60
2014/10/26 17:45:03	0.85	0.97	0.71	0.77	0.83	0.88	26.80
2014/10/26 17:50:03	0.85	0.94	0.71	0.77	0.81	0.86	26.80
2014/10/26 17:55:03	0.86	0.96	0.70	0.76	0.83	0.85	26.80
2014/10/26 18:00:03	0.85	0.93	0.70	0.76	0.82	0.89	26.80
2014/10/26 18:05:03	0.86	0.96	0.71	0.78	0.83	0.87	26.80
2014/10/26 18:10:03	0.84	0.94	0.71	0.78	0.84	0.86	26.80
2014/10/26 18:15:03	0.84	0.97	0.71	0.78	0.83	0.86	26.80
2014/10/26 18:20:02	0.86	0.96	0.72	0.77	0.85	0.87	26.80
2014/10/26 18:25:03	0.85	0.94	0.71	0.77	0.83	0.89	26.80
2014/10/26 18:30:02	0.87	0.95	0.71	0.78	0.83	0.86	26.80
2014/10/26 18:35:03	0.83	0.95	0.70	0.77	0.83	0.87	26.80
2014/10/26 18:40:02	0.87	0.96	0.72	0.76	0.82	0.87	26.80
2014/10/26 18:45:02	0.85	0.97	0.71	0.78	0.83	0.88	27.01
2014/10/26 18:50:03	0.87	0.96	0.72	0.78	0.82	0.89	26.80
2014/10/26 18:55:02	0.85	0.95	0.72	0.77	0.82	0.87	26.80
2014/10/26 19:00:03	0.85	0.94	0.71	0.76	0.83	0.88	26.80
2014/10/26 19:05:03	0.85	0.95	0.71	0.77	0.83	0.89	26.80
2014/10/26 19:10:02	0.84	0.95	0.71	0.77	0.84	0.89	26.80
2014/10/26 19:15:03	0.86	0.96	0.71	0.77	0.84	0.87	26.80
2014/10/26 19:20:02	0.85	0.95	0.71	0.77	0.82	0.88	26.80
2014/10/26 19:25:03	0.86	0.96	0.71	0.77	0.82	0.87	26.80
2014/10/26 19:30:03	0.84	0.97	0.71	0.77	0.84	0.88	26.80
2014/10/26 19:35:03	0.84	0.93	0.72	0.77	0.83	0.89	26.80
2014/10/26 19:40:03	0.87	0.94	0.71	0.76	0.84	0.87	26.80
2014/10/26 19:45:03	0.87	0.94	0.71	0.78	0.85	0.89	26.80
2014/10/26 19:50:03	0.86	0.94	0.72	0.76	0.85	0.89	26.80
2014/10/26 19:55:03	0.86	0.94	0.71	0.78	0.86	0.87	26.80
2014/10/26 20:00:02	0.86	0.93	0.71	0.77	0.85	0.89	26.80
2014/10/26 20:05:03	0.87	0.95	0.70	0.76	0.86	0.87	26.60
2014/10/26 20:10:03	0.83	0.94	0.71	0.79	0.85	0.87	26.60
2014/10/26 20:15:02	0.85	0.94	0.72	0.79	0.86	0.87	26.60
2014/10/26 20:20:03	0.84	0.94	0.71	0.78	0.85	0.89	26.40
2014/10/26 20:25:03	0.85	0.93	0.70	0.79	0.85	0.87	26.40
2014/10/26 20:30:02	0.83	0.93	0.71	0.80	0.86	0.87	26.40
2014/10/26 20:35:03	0.84	0.93	0.71	0.80	0.85	0.89	26.40
2014/10/26 20:40:02	0.83	0.93	0.72	0.79	0.85	0.89	26.40
2014/10/26 20:45:03	0.85	0.96	0.70	0.79	0.85	0.87	26.40
2014/10/26 20:50:02	0.85	0.94	0.71	0.79	0.86	0.87	26.40
2014/10/26 20:55:02	0.83	0.95	0.74	0.80	0.84	0.89	26.40
2014/10/26 21:00:03	0.83	0.93	0.71	0.80	0.86	0.88	26.40
2014/10/26 21:05:03	0.84	0.96	0.71	0.77	0.84	0.87	26.19
2014/10/26 21:10:03	0.84	0.95	0.72	0.78	0.86	0.87	26.19
2014/10/26 21:15:03	0.84	0.97	0.72	0.78	0.86	0.87	26.19
2014/10/26 21:20:03	0.85	0.96	0.71	0.77	0.85	0.87	26.19
2014/10/26 21:25:03	0.83	0.95	0.72	0.78	0.85	0.88	25.99
2014/10/26 21:30:02	0.84	0.96	0.72	0.76	0.86	0.89	25.99
2014/10/26 21:35:03	0.85	0.97	0.71	0.80	0.85	0.91	25.99
2014/10/26 21:40:02	0.85	0.96	0.72	0.77	0.86	0.88	25.99
2014/10/26 21:45:02	0.83	0.94	0.72	0.76	0.86	0.89	25.99
2014/10/26 21:50:03	0.84	0.97	0.71	0.77	0.86	0.88	25.99
2014/10/26 21:55:03	0.83	0.96	0.71	0.76	0.86	0.89	25.99
2014/10/26 22:00:02	0.83	0.96	0.71	0.77	0.86	0.88	25.99
2014/10/26 22:05:03	0.83	0.96	0.71	0.77	0.86	0.88	25.78
2014/10/26 22:10:03	0.85	0.95	0.72	0.77	0.84	0.86	25.78
2014/10/26 22:15:03	0.84	0.94	0.71	0.77	0.84	0.89	25.78
2014/10/26 22:20:03	0.85	0.96	0.71	0.76	0.85	0.87	25.78
2014/10/26 22:25:03	0.85	0.95	0.71	0.79	0.82	0.88	25.78
2014/10/26 22:30:02	0.85	0.97	0.72	0.79	0.84	0.87	25.38
2014/10/26 22:35:03	0.86	0.93	0.72	0.80	0.83	0.88	25.38
2014/10/26 22:40:03	0.87	0.96	0.71	0.79	0.84	0.88	25.38
2014/10/26 22:45:03	0.84	0.93	0.71	0.77	0.83	0.88	25.17
2014/10/26 22:50:03	0.85	0.95	0.71	0.78	0.83	0.88	25.17
2014/10/26 22:55:02	0.85	0.96	0.71	0.77	0.83	0.88	25.17
2014/10/26 23:00:03	0.84	0.97	0.70	0.78	0.87	0.91	24.97
2014/10/26 23:05:03	0.83	0.95	0.68	0.76	0.83	0.87	24.97
2014/10/26 23:10:02	0.81	0.96	0.69	0.78	0.85	0.86	24.77
2014/10/26 23:15:02	0.81	0.96	0.69	0.78	0.82	0.87	24.77
2014/10/26 23:20:03	0.82	0.93	0.69	0.76	0.84	0.88	24.77
2014/10/26 23:25:02	0.81	0.96	0.68	0.78	0.83	0.87	24.77
2014/10/26 23:30:03	0.83	0.95	0.69	0.78	0.83	0.88	24.56
2014/10/26 23:35:03	0.83	0.94	0.69	0.76	0.83	0.86	24.56
2014/10/26 23:40:03	0.84	0.93	0.69	0.76	0.83	0.87	24.56
2014/10/26 23:45:03	0.82	0.95	0.70	0.75	0.84	0.88	24.36
2014/10/26 23:50:03	0.82	0.94	0.68	0.74	0.83	0.89	24.36
2014/10/26 23:55:03	0.81	0.94	0.69	0.76	0.86	0.87	24.36
2014/10/27 00:00:03	0.83	0.92	0.70	0.75	0.83	0.89	24.36
2014/10/27 00:05:02	0.81	0.91	0.72	0.74	0.83	0.86	24.15
2014/10/27 00:10:03	0.82	0.94	0.71	0.74	0.80	0.88	24.15
2014/10/27 00:15:03	0.82	0.91	0.72	0.75	0.81	0.88	24.15
2014/10/27 00:20:02	0.79	0.92	0.72	0.76	0.81	0.87	24.15
2014/10/27 00:25:03	0.83	0.94	0.71	0.76	0.82	0.89	24.15
2014/10/27 00:30:02	0.81	0.91	0.71	0.74	0.81	0.86	23.95
2014/10/27 00:35:02	0.81	0.91	0.71	0.74	0.82	0.87	23.95
2014/10/27 00:40:03	0.83	0.93	0.71	0.76	0.80	0.86	23.95
2014/10/27 00:45:02	0.83	0.92	0.70	0.75	0.82	0.87	23.95
2014/10/27 00:50:02	0.82	0.91	0.72	0.74	0.81	0.85	23.95
2014/10/27 00:55:03	0.81	0.91	0.72	0.74	0.82	0.86	23.95
2014/10/27 01:00:02	0.81	0.92	0.70	0.74	0.82	0.86	23.75
2014/10/27 01:05:03	0.83	0.93	0.72	0.74	0.81	0.86	23.75
2014/10/27 01:10:03	0.81	0.92	0.71	0.75	0.83	0.87	23.54
2014/10/27 01:15:03	0.81	0.90	0.72	0.74	0.82	0.87	23.54
2014/10/27 01:20:03	0.81	0.91	0.70	0.75	0.81	0.85	23.54
2014/10/27 01:25:02	0.82	0.92	0.69	0.75	0.80	0.86	23.54
2014/10/27 01:30:02	0.81	0.92	0.69	0.76	0.80	0.85	23.54
2014/10/27 01:35:03	0.83	0.91	0.69	0.76	0.81	0.86	23.34
2014/10/27 01:40:02	0.81	0.93	0.69	0.75	0.80	0.86	23.54
2014/10/27 01:45:02	0.82	0.92	0.69	0.74	0.80	0.87	23.54
2014/10/27 01:50:03	0.82	0.92	0.67	0.76	0.80	0.84	23.34
2014/10/27 01:55:03	0.82	0.92	0.67	0.74	0.80	0.83	23.34
2014/10/27 02:00:03	0.80	0.95	0.67	0.75	0.80	0.85	23.34
2014/10/27 02:05:03	0.81	0.91	0.68	0.75	0.81	0.84	23.34
2014/10/27 02:10:03	0.82	0.92	0.68	0.75	0.82	0.85	23.14
2014/10/27 02:15:03	0.82	0.91	0.67	0.76	0.82	0.85	23.14
2014/10/27 02:20:02	0.83	0.92	0.67	0.75	0.79	0.83	23.14
2014/10/27 02:25:03	0.83	0.91	0.68	0.74	0.81	0.85	23.14
2014/10/27 02:30:03	0.81	0.93	0.66	0.76	0.78	0.85	23.14
2014/10/27 02:35:02	0.81	0.92	0.67	0.75	0.79	0.84	23.14
2014/10/27 02:40:03	0.81	0.93	0.67	0.75	0.80	0.82	23.14
2014/10/27 02:45:02	0.83	0.91	0.66	0.75	0.81	0.85	23.14
2014/10/27 02:50:02	0.81	0.91	0.68	0.76	0.81	0.83	23.14
2014/10/27 02:55:03	0.82	0.92	0.66	0.75	0.80	0.85	22.93
2014/10/27 03:00:03	0.81	0.91	0.67	0.75	0.80	0.83	22.93
2014/10/27 03:05:03	0.81	0.92	0.67	0.72	0.81	0.82	22.93
2014/10/27 03:10:03	0.83	0.93	0.68	0.74	0.80	0.84	22.93
2014/10/27 03:15:02	0.82	0.91	0.67	0.75	0.78	0.85	22.93
2014/10/27 03:20:02	0.81	0.90	0.67	0.75	0.79	0.83	22.93
2014/10/27 03:25:03	0.81	0.88	0.67	0.74	0.81	0.84	22.93
2014/10/27 03:30:02	0.81	0.89	0.67	0.75	0.82	0.86	22.93
2014/10/27 03:35:03	0.82	0.91	0.66	0.75	0.78	0.85	22.73
2014/10/27 03:40:03	0.83	0.92	0.66	0.75	0.79	0.85	22.73
2014/10/27 03:45:02	0.82	0.91	0.66	0.74	0.82	0.84	22.73
2014/10/27 03:50:03	0.81	0.89	0.67	0.75	0.78	0.84	22.73
2014/10/27 03:55:03	0.82	0.92	0.67	0.75	0.79	0.86	22.73
2014/10/27 04:00:03	0.82	0.91	0.66	0.73	0.78	0.80	22.73
2014/10/27 04:05:03	0.83	0.92	0.68	0.72	0.79	0.86	22.73
2014/10/27 04:10:02	0.80	0.91	0.66	0.74	0.78	0.85	22.53
2014/10/27 04:15:03	0.82	0.91	0.67	0.72	0.78	0.85	22.53
2014/10/27 04:20:03	0.82	0.91	0.67	0.72	0.80	0.84	22.53
2014/10/27 04:25:02	0.82	0.91	0.67	0.73	0.81	0.83	22.53
2014/10/27 04:30:03	0.82	0.92	0.66	0.73	0.80	0.83	22.53
2014/10/27 04:35:02	0.82	0.92	0.68	0.73	0.79	0.82	22.53
2014/10/27 04:40:02	0.82	0.91	0.68	0.73	0.79	0.84	22.53
2014/10/27 04:45:03	0.79	0.91	0.67	0.72	0.80	0.85	22.53
2014/10/27 04:50:03	0.79	0.91	0.67	0.72	0.80	0.87	22.32
2014/10/27 04:55:03	0.83	0.92	0.66	0.73	0.78	0.78	22.53
2014/10/27 05:00:03	0.80	0.91	0.67	0.76	0.78	0.83	22.53
2014/10/27 05:05:03	0.83	0.92	0.66	0.75	0.78	0.84	22.32
2014/10/27 05:10:03	0.81	0.92	0.64	0.74	0.78	0.85	22.32
2014/10/27 05:15:02	0.81	0.91	0.65	0.76	0.80	0.83	22.32
2014/10/27 05:20:02	0.81	0.91	0.68	0.74	0.78	0.84	22.32
2014/10/27 05:25:03	0.83	0.91	0.67	0.74	0.79	0.83	22.12
2014/10/27 05:30:02	0.82	0.91	0.65	0.74	0.79	0.85	22.32
2014/10/27 05:35:02	0.82	0.91	0.65	0.76	0.78	0.82	22.12
2014/10/27 05:40:03	0.83	0.91	0.67	0.75	0.78	0.84	22.12
2014/10/27 05:45:02	0.82	0.92	0.68	0.75	0.78	0.81	22.32
2014/10/27 05:50:03	0.82	0.92	0.65	0.75	0.81	0.81	22.12
2014/10/27 05:55:02	0.82	0.92	0.65	0.74	0.79	0.85	22.12
2014/10/27 06:00:02	0.81	0.91	0.64	0.76	0.78	0.83	22.12
2014/10/27 06:05:03	0.79	0.92	0.65	0.76	0.79	0.81	22.12
2014/10/27 06:10:03	0.79	0.92	0.65	0.75	0.78	0.83	21.91
2014/10/27 06:15:02	0.81	0.92	0.64	0.75	0.78	0.80	21.91
2014/10/27 06:20:03	0.81	0.92	0.66	0.76	0.79	0.84	21.91
2014/10/27 06:25:03	0.79	0.91	0.65	0.72	0.78	0.83	22.12
2014/10/27 06:30:03	0.81	0.91	0.66	0.73	0.79	0.84	22.12
2014/10/27 06:35:02	0.82	0.88	0.67	0.74	0.78	0.83	22.12
2014/10/27 06:40:03	0.82	0.90	0.67	0.75	0.80	0.83	22.12
2014/10/27 06:45:03	0.83	0.89	0.67	0.74	0.83	0.84	22.32
2014/10/27 06:50:03	0.81	0.90	0.67	0.73	0.80	0.84	22.32
2014/10/27 06:55:03	0.82	0.91	0.67	0.73	0.78	0.82	22.53
2014/10/27 07:00:02	0.81	0.89	0.67	0.73	0.78	0.83	22.32
2014/10/27 07:05:02	0.81	0.89	0.67	0.74	0.78	0.83	22.53
2014/10/27 07:10:03	0.81	0.90	0.68	0.73	0.78	0.84	22.53
2014/10/27 07:15:03	0.82	0.93	0.67	0.73	0.78	0.82	22.53
2014/10/27 07:20:02	0.82	0.89	0.67	0.72	0.78	0.83	22.53
2014/10/27 07:25:03	0.82	0.89	0.67	0.72	0.79	0.83	22.53
2014/10/27 07:30:03	0.81	0.90	0.67	0.75	0.80	0.85	22.73
2014/10/27 07:35:03	0.81	0.89	0.69	0.74	0.81	0.83	22.73
2014/10/27 07:40:02	0.83	0.90	0.69	0.74	0.78	0.85	22.73
2014/10/27 07:45:02	0.80	0.89	0.68	0.75	0.78	0.82	22.73
2014/10/27 07:50:03	0.82	0.89	0.69	0.75	0.78	0.84	22.93
2014/10/27 07:55:03	0.81	0.91	0.68	0.75	0.79	0.85	22.73
2014/10/27 08:00:03	0.79	0.92	0.69	0.76	0.78	0.83	22.93
2014/10/27 08:05:02	0.79	0.92	0.70	0.74	0.80	0.85	22.93
2014/10/27 08:10:03	0.81	0.91	0.66	0.74	0.78	0.87	23.14
2014/10/27 08:15:03	0.80	0.91	0.67	0.77	0.81	0.84	23.14
2014/10/27 08:20:03	0.80	0.92	0.68	0.76	0.80	0.85	23.34
2014/10/27 08:25:03	0.79	0.91	0.67	0.77	0.82	0.86	23.34
2014/10/27 08:30:03	0.82	0.91	0.67	0.76	0.83	0.85	23.54
2014/10/27 08:35:03	0.82	0.93	0.69	0.78	0.83	0.87	23.54
2014/10/27 08:40:03	0.81	0.94	0.69	0.76	0.81	0.86	23.54
2014/10/27 08:45:03	0.82	0.93	0.70	0.77	0.80	0.87	23.75
2014/10/27 08:50:03	0.81	0.94	0.69	0.77	0.81	0.87	23.75
2014/10/27 08:55:03	0.81	0.92	0.69	0.78	0.84	0.86	23.95
2014/10/27 09:00:03	0.82	0.94	0.69	0.78	0.83	0.87	24.15
2014/10/27 09:05:02	0.84	0.91	0.69	0.78	0.82	0.85	24.15
2014/10/27 09:10:02	0.84	0.93	0.68	0.74	0.84	0.86	24.36
2014/10/27 09:15:03	0.83	0.94	0.69	0.75	0.82	0.87	24.56
2014/10/27 09:20:03	0.81	0.91	0.71	0.76	0.84	0.88	24.77
2014/10/27 09:25:03	0.81	0.91	0.69	0.78	0.82	0.86	24.77
2014/10/27 09:30:03	0.83	0.91	0.69	0.76	0.80	0.87	24.97
2014/10/27 09:35:03	0.84	0.94	0.68	0.76	0.82	0.86	25.17
2014/10/27 09:40:03	0.85	0.93	0.69	0.76	0.84	0.84	25.38
2014/10/27 09:45:03	0.85	0.91	0.69	0.76	0.82	0.85	25.38
2014/10/27 09:50:03	0.83	0.93	0.70	0.75	0.82	0.85	25.58
2014/10/27 09:55:03	0.84	0.95	0.68	0.75	0.84	0.85	25.78
2014/10/27 10:00:02	0.84	0.95	0.69	0.78	0.83	0.87	25.78
2014/10/27 10:05:03	0.84	0.95	0.69	0.78	0.82	0.88	25.99
2014/10/27 10:10:03	0.85	0.93	0.69	0.77	0.84	0.88	25.99
2014/10/27 10:15:03	0.83	0.94	0.69	0.77	0.84	0.86	25.99
2014/10/27 10:20:02	0.83	0.94	0.69	0.78	0.83	0.84	25.78
2014/10/27 10:25:02	0.84	0.94	0.70	0.77	0.82	0.88	25.78
2014/10/27 10:30:03	0.83	0.94	0.72	0.77	0.85	0.85	25.58
2014/10/27 10:35:02	0.84	0.95	0.72	0.77	0.84	0.87	25.38
2014/10/27 10:40:03	0.84	0.94	0.70	0.79	0.84	0.87	25.38
2014/10/27 10:45:02	0.84	0.93	0.71	0.80	0.84	0.87	25.38
2014/10/27 10:50:03	0.85	0.95	0.72	0.79	0.83	0.87	25.17
2014/10/27 10:55:02	0.84	0.94	0.70	0.79	0.83	0.87	25.17
2014/10/27 11:00:03	0.83	0.94	0.71	0.77	0.82	0.89	25.17
2014/10/27 11:05:03	0.83	0.94	0.72	0.78	0.83	0.87	25.17
2014/10/27 11:10:02	0.83	0.93	0.71	0.76	0.82	0.87	25.17
2014/10/27 11:15:03	0.83	0.93	0.72	0.78	0.84	0.87	25.17
2014/10/27 11:20:03	0.83	0.94	0.71	0.78	0.83	0.87	25.38
2014/10/27 11:25:02	0.85	0.94	0.72	0.77	0.83	0.86	25.38
2014/10/27 11:30:03	0.83	0.94	0.71	0.78	0.82	0.86	25.38
2014/10/27 11:35:03	0.83	0.95	0.71	0.77	0.82	0.88	25.38
2014/10/27 11:40:03	0.84	0.94	0.70	0.77	0.83	0.88	25.38
2014/10/27 11:45:03	0.84	0.95	0.72	0.77	0.84	0.84	25.38
2014/10/27 11:50:03	0.85	0.92	0.72	0.77	0.84	0.87	25.38
2014/10/27 11:55:03	0.83	0.94	0.71	0.76	0.84	0.88	25.38
2014/10/27 11:57:53	0.84	0.94	0.72	0.77	0.84	0.88	25.38
2014/10/27 12:00:03	0.85	0.95	0.72	0.77	0.82	0.87	25.38
2014/10/27 12:01:17	0.84	0.95	0.72	0.76	0.83	0.87	25.38
2014/10/27 12:05:03	0.84	0.94	0.71	0.78	0.82	0.88	25.17
2014/10/27 12:10:03	0.85	0.93	0.71	0.76	0.83	0.88	25.17
2014/10/27 12:15:03	0.85	0.94	0.71	0.76	0.83	0.87	25.17
2014/10/27 12:20:03	0.84	0.94	0.72	0.77	0.84	0.87	25.17
2014/10/27 12:25:03	0.83	0.95	0.71	0.78	0.83	0.87	25.17
2014/10/27 12:30:02	0.83	0.94	0.72	0.76	0.83	0.85	25.17
2014/10/27 12:33:02	0.85	0.93	0.71	0.77	0.84	0.89	25.17
2014/10/27 12:35:03	0.83	0.94	0.71	0.77	0.83	0.87	25.17
2014/10/27 12:36:01	0.85	0.91	0.72	0.76	0.84	0.88	25.17
2014/10/27 12:40:03	0.83	0.93	0.71	0.76	0.84	0.88	24.97
2014/10/27 12:45:03	0.85	0.94	0.70	0.77	0.84	0.87	25.17
2014/10/27 12:50:02	0.84	0.95	0.71	0.77	0.83	0.87	25.17
2014/10/27 12:55:02	0.85	0.93	0.69	0.77	0.83	0.88	25.17
2014/10/27 13:00:03	0.83	0.94	0.71	0.76	0.83	0.88	25.17
2014/10/27 13:05:02	0.85	0.93	0.72	0.77	0.83	0.89	25.17
2014/10/27 13:10:02	0.83	0.94	0.71	0.76	0.85	0.87	25.17
2014/10/27 13:15:03	0.85	0.93	0.70	0.77	0.83	0.87	25.17
2014/10/27 13:20:03	0.84	0.94	0.71	0.76	0.84	0.87	24.97
2014/10/27 13:25:03	0.84	0.94	0.71	0.77	0.83	0.87	25.17
2014/10/27 13:30:03	0.85	0.94	0.71	0.78	0.82	0.89	25.17
2014/10/27 13:35:03	0.83	0.94	0.70	0.78	0.84	0.88	25.17
2014/10/27 13:40:03	0.85	0.94	0.70	0.79	0.84	0.82	25.17
2014/10/27 13:45:03	0.84	0.95	0.70	0.79	0.84	0.87	25.17
2014/10/27 13:50:02	0.85	0.93	0.72	0.76	0.83	0.87	25.17
2014/10/27 13:55:03	0.83	0.95	0.71	0.77	0.84	0.86	25.17
2014/10/27 14:00:03	0.84	0.94	0.70	0.79	0.84	0.86	25.17
2014/10/27 14:05:02	0.84	0.93	0.71	0.77	0.83	0.88	24.97
2014/10/27 14:10:02	0.85	0.93	0.72	0.77	0.82	0.88	25.17
2014/10/27 14:15:02	0.83	0.95	0.70	0.78	0.83	0.85	24.97
2014/10/27 14:20:03	0.84	0.93	0.71	0.78	0.82	0.89	25.17
2014/10/27 14:25:02	0.84	0.95	0.69	0.76	0.82	0.86	25.17
2014/10/27 14:30:03	0.84	0.93	0.71	0.78	0.83	0.87	25.17
2014/10/27 14:35:03	0.85	0.93	0.71	0.77	0.83	0.88	25.17
2014/10/27 14:40:02	0.84	0.93	0.72	0.77	0.84	0.87	25.17
2014/10/27 14:45:02	0.83	0.93	0.72	0.76	0.84	0.87	25.17
2014/10/27 14:50:03	0.84	0.94	0.72	0.77	0.81	0.88	25.17
2014/10/27 14:55:03	0.85	0.94	0.71	0.78	0.86	0.90	25.17
2014/10/27 15:00:03	0.85	0.93	0.71	0.76	0.82	0.87	25.17
2014/10/27 15:05:03	0.84	0.93	0.70	0.77	0.82	0.89	25.17
2014/10/27 15:10:03	0.83	0.94	0.72	0.77	0.82	0.87	25.17
2014/10/27 15:15:03	0.84	0.94	0.72	0.77	0.84	0.87	25.38
2014/10/27 15:20:03	0.85	0.93	0.72	0.77	0.83	0.87	25.38
2014/10/27 15:25:03	0.83	0.94	0.71	0.76	0.85	0.86	25.38
2014/10/27 15:30:03	0.83	0.94	0.71	0.78	0.82	0.87	25.38
2014/10/27 15:35:03	0.83	0.94	0.70	0.78	0.83	0.86	25.38
2014/10/27 15:40:03	0.84	0.93	0.70	0.77	0.82	0.86	25.38
2014/10/27 15:45:03	0.83	0.93	0.70	0.77	0.83	0.88	25.38
2014/10/27 15:50:03	0.84	0.93	0.71	0.76	0.82	0.89	25.38
2014/10/27 15:55:03	0.84	0.93	0.69	0.78	0.83	0.88	25.58
2014/10/27 16:00:03	0.84	0.95	0.71	0.78	0.84	0.87	25.38
2014/10/27 16:05:03	0.84	0.94	0.71	0.78	0.84	0.88	25.58
2014/10/27 16:10:03	0.85	0.95	0.72	0.76	0.82	0.86	25.78
2014/10/27 16:15:02	0.84	0.94	0.71	0.76	0.84	0.85	25.78
2014/10/27 16:20:03	0.85	0.94	0.71	0.78	0.83	0.87	25.78
2014/10/27 16:25:03	0.84	0.95	0.71	0.78	0.85	0.87	25.78
2014/10/27 16:30:03	0.84	0.95	0.69	0.77	0.84	0.85	25.78
2014/10/27 16:35:03	0.84	0.93	0.68	0.77	0.86	0.87	25.99
2014/10/27 16:40:03	0.83	0.93	0.68	0.77	0.85	0.86	25.99
2014/10/27 16:45:03	0.83	0.94	0.69	0.77	0.85	0.89	25.99
2014/10/27 16:50:03	0.84	0.94	0.69	0.78	0.84	0.86	25.99
2014/10/27 16:55:03	0.83	0.94	0.69	0.78	0.84	0.88	25.99
2014/10/27 17:00:03	0.84	0.93	0.70	0.78	0.85	0.86	25.99
2014/10/27 17:05:02	0.83	0.95	0.69	0.77	0.85	0.84	26.19
2014/10/27 17:10:03	0.84	0.92	0.69	0.77	0.84	0.88	25.99
2014/10/27 17:15:02	0.83	0.95	0.69	0.77	0.83	0.86	25.99
2014/10/27 17:20:03	0.85	0.94	0.69	0.76	0.86	0.87	26.19
2014/10/27 17:25:03	0.84	0.93	0.69	0.77	0.86	0.85	26.19
2014/10/27 17:30:03	0.83	0.92	0.69	0.77	0.86	0.87	26.19
2014/10/27 17:35:02	0.83	0.94	0.68	0.76	0.86	0.87	26.19
2014/10/27 17:40:02	0.84	0.94	0.70	0.77	0.85	0.86	26.19
2014/10/27 17:45:03	0.83	0.93	0.70	0.78	0.85	0.87	26.19
2014/10/27 17:50:02	0.85	0.94	0.69	0.77	0.84	0.86	26.19
2014/10/27 17:55:03	0.83	0.96	0.69	0.77	0.86	0.89	26.19
2014/10/27 18:00:03	0.85	0.93	0.69	0.76	0.85	0.87	26.19
2014/10/27 18:05:03	0.84	0.94	0.69	0.78	0.84	0.87	26.19
2014/10/27 18:10:03	0.83	0.93	0.69	0.78	0.85	0.87	26.19
2014/10/27 18:15:02	0.83	0.94	0.69	0.78	0.84	0.87	26.19
2014/10/27 18:20:03	0.83	0.97	0.69	0.77	0.85	0.87	26.19
2014/10/27 18:25:02	0.85	0.94	0.69	0.77	0.84	0.89	26.19
2014/10/27 18:30:03	0.83	0.94	0.69	0.77	0.85	0.84	26.19
2014/10/27 18:35:03	0.84	0.96	0.71	0.77	0.84	0.86	26.19
2014/10/27 18:40:03	0.83	0.95	0.70	0.76	0.86	0.85	26.19
2014/10/27 18:45:03	0.83	0.93	0.68	0.78	0.85	0.85	26.19
2014/10/27 18:50:03	0.83	0.94	0.71	0.77	0.85	0.87	26.19
2014/10/27 18:55:03	0.87	0.92	0.70	0.77	0.83	0.85	26.19
2014/10/27 19:00:02	0.84	0.95	0.70	0.77	0.85	0.88	26.19
2014/10/27 19:05:02	0.84	0.94	0.72	0.77	0.86	0.87	26.19
2014/10/27 19:10:02	0.85	0.94	0.72	0.77	0.84	0.87	25.99
2014/10/27 19:15:03	0.83	0.96	0.72	0.78	0.84	0.87	25.99
2014/10/27 19:20:03	0.83	0.93	0.70	0.77	0.84	0.88	26.19
2014/10/27 19:25:03	0.84	0.95	0.72	0.79	0.84	0.88	25.99
2014/10/27 19:30:03	0.85	0.97	0.71	0.79	0.83	0.87	25.99
2014/10/27 19:35:03	0.83	0.94	0.71	0.79	0.86	0.88	25.99
2014/10/27 19:40:03	0.85	0.95	0.71	0.79	0.84	0.87	25.99
2014/10/27 19:45:03	0.84	0.94	0.72	0.80	0.83	0.87	25.78
2014/10/27 19:50:03	0.85	0.94	0.72	0.78	0.84	0.88	25.78
2014/10/27 19:55:03	0.83	0.93	0.70	0.77	0.82	0.89	25.78
2014/10/27 20:00:03	0.83	0.94	0.72	0.76	0.83	0.87	25.78
2014/10/27 20:05:02	0.84	0.94	0.70	0.76	0.83	0.88	25.78
2014/10/27 20:10:03	0.83	0.95	0.71	0.77	0.83	0.89	25.58
2014/10/27 20:15:03	0.83	0.94	0.71	0.76	0.84	0.88	25.58
2014/10/27 20:20:03	0.83	0.95	0.72	0.77	0.83	0.89	25.38
2014/10/27 20:25:03	0.84	0.93	0.71	0.80	0.82	0.86	25.38
2014/10/27 20:30:03	0.85	0.94	0.71	0.79	0.84	0.87	25.38
2014/10/27 20:35:03	0.85	0.95	0.71	0.78	0.84	0.89	25.38
2014/10/27 20:40:03	0.85	0.94	0.71	0.79	0.83	0.89	25.38
2014/10/27 20:45:03	0.87	0.93	0.72	0.78	0.82	0.86	25.17
2014/10/27 20:50:03	0.86	0.95	0.71	0.79	0.83	0.88	25.17
2014/10/27 20:55:02	0.87	0.93	0.71	0.77	0.83	0.86	25.17
2014/10/27 21:00:03	0.84	0.94	0.72	0.76	0.83	0.87	25.17
2014/10/27 21:05:03	0.85	0.94	0.71	0.77	0.83	0.87	25.17
2014/10/27 21:10:03	0.84	0.94	0.71	0.78	0.83	0.84	25.17
2014/10/27 21:15:03	0.84	0.93	0.71	0.77	0.84	0.87	24.97
2014/10/27 21:20:02	0.85	0.94	0.71	0.75	0.83	0.87	24.97
2014/10/27 21:25:02	0.83	0.96	0.69	0.77	0.84	0.84	24.97
2014/10/27 21:30:03	0.84	0.94	0.71	0.76	0.82	0.88	24.77
2014/10/27 21:35:03	0.81	0.95	0.68	0.76	0.87	0.82	24.77
2014/10/27 21:40:02	0.81	0.95	0.68	0.74	0.83	0.88	24.77
2014/10/27 21:45:02	0.81	0.93	0.69	0.74	0.83	0.87	24.77
2014/10/27 21:50:02	0.84	0.94	0.70	0.75	0.82	0.88	24.77
2014/10/27 21:55:03	0.84	0.93	0.70	0.75	0.83	0.86	24.77
2014/10/27 22:00:03	0.82	0.93	0.69	0.75	0.84	0.88	24.56
2014/10/27 22:05:03	0.80	0.95	0.68	0.74	0.83	0.87	24.56
2014/10/27 22:10:03	0.83	0.94	0.69	0.75	0.83	0.87	24.56
2014/10/27 22:15:02	0.82	0.93	0.69	0.74	0.82	0.88	24.56
2014/10/27 22:20:02	0.83	0.94	0.69	0.76	0.83	0.87	24.36
2014/10/27 22:25:03	0.81	0.91	0.68	0.75	0.82	0.88	24.36
2014/10/27 22:30:03	0.80	0.92	0.70	0.75	0.80	0.89	24.36
2014/10/27 22:35:02	0.81	0.92	0.70	0.74	0.83	0.89	24.15
2014/10/27 22:40:02	0.82	0.93	0.69	0.74	0.82	0.85	24.15
2014/10/27 22:45:02	0.82	0.92	0.71	0.74	0.81	0.84	23.95
2014/10/27 22:50:03	0.81	0.91	0.70	0.74	0.81	0.85	23.95
2014/10/27 22:55:03	0.81	0.92	0.72	0.74	0.80	0.86	23.95
2014/10/27 23:00:03	0.83	0.89	0.71	0.75	0.81	0.85	23.75
2014/10/27 23:05:03	0.81	0.92	0.71	0.74	0.82	0.85	23.75
2014/10/27 23:10:02	0.80	0.89	0.69	0.76	0.81	0.85	23.54
2014/10/27 23:15:03	0.81	0.90	0.69	0.74	0.81	0.85	23.54
2014/10/27 23:20:03	0.83	0.91	0.66	0.75	0.81	0.84	23.54
2014/10/27 23:25:02	0.82	0.90	0.66	0.76	0.79	0.82	23.54
2014/10/27 23:30:02	0.81	0.90	0.67	0.75	0.79	0.85	23.34
2014/10/27 23:35:03	0.82	0.89	0.68	0.74	0.79	0.83	23.34
2014/10/27 23:40:03	0.81	0.89	0.66	0.75	0.79	0.84	23.34
2014/10/27 23:45:03	0.83	0.89	0.66	0.76	0.79	0.85	23.14
2014/10/27 23:50:03	0.82	0.90	0.67	0.75	0.80	0.83	23.14
2014/10/27 23:55:03	0.81	0.91	0.67	0.74	0.79	0.83	23.14
2014/10/28 00:00:02	0.80	0.91	0.67	0.75	0.79	0.83	22.93
2014/10/28 00:05:03	0.80	0.93	0.67	0.75	0.80	0.84	22.93
2014/10/28 00:10:02	0.83	0.93	0.66	0.75	0.79	0.83	22.93
2014/10/28 00:15:03	0.81	0.92	0.66	0.76	0.81	0.81	22.73
2014/10/28 00:20:02	0.82	0.91	0.68	0.75	0.79	0.83	22.73
2014/10/28 00:25:02	0.83	0.92	0.67	0.74	0.79	0.84	22.73
2014/10/28 00:30:03	0.81	0.93	0.68	0.75	0.79	0.84	22.73
2014/10/28 00:35:03	0.83	0.93	0.67	0.75	0.78	0.82	22.53
2014/10/28 00:40:03	0.83	0.91	0.67	0.74	0.78	0.82	22.53
2014/10/28 00:45:03	0.81	0.92	0.67	0.75	0.79	0.85	22.53
2014/10/28 00:50:02	0.83	0.91	0.66	0.75	0.78	0.83	22.53
2014/10/28 00:55:03	0.82	0.91	0.67	0.75	0.79	0.85	22.53
2014/10/28 01:00:03	0.82	0.90	0.67	0.75	0.79	0.84	22.53
2014/10/28 01:05:02	0.81	0.92	0.68	0.76	0.78	0.85	22.32
2014/10/28 01:10:03	0.83	0.92	0.67	0.74	0.79	0.84	22.32
2014/10/28 01:15:02	0.82	0.92	0.67	0.74	0.78	0.84	22.32
2014/10/28 01:20:02	0.81	0.93	0.67	0.76	0.80	0.83	22.32
2014/10/28 01:25:02	0.81	0.91	0.66	0.76	0.78	0.83	22.12
2014/10/28 01:30:02	0.81	0.91	0.66	0.75	0.79	0.85	22.12
2014/10/28 01:35:03	0.82	0.91	0.67	0.74	0.78	0.84	22.12
2014/10/28 01:40:03	0.82	0.89	0.65	0.74	0.79	0.85	22.12
2014/10/28 01:45:02	0.80	0.90	0.65	0.75	0.78	0.83	22.12
2014/10/28 01:50:03	0.81	0.92	0.64	0.74	0.79	0.84	22.12
2014/10/28 01:55:03	0.83	0.91	0.67	0.75	0.78	0.85	22.12
2014/10/28 02:00:03	0.79	0.88	0.65	0.76	0.80	0.83	22.12
2014/10/28 02:05:02	0.80	0.89	0.65	0.74	0.76	0.84	21.91
2014/10/28 02:10:02	0.79	0.90	0.65	0.75	0.77	0.82	21.91
2014/10/28 02:15:02	0.81	0.88	0.65	0.74	0.78	0.83	21.91
2014/10/28 02:20:02	0.79	0.89	0.65	0.75	0.78	0.83	21.91
2014/10/28 02:25:02	0.80	0.88	0.66	0.74	0.78	0.82	21.91
2014/10/28 02:30:03	0.79	0.92	0.65	0.74	0.78	0.82	21.91
2014/10/28 02:35:02	0.80	0.90	0.65	0.74	0.79	0.83	21.91
2014/10/28 02:40:02	0.80	0.90	0.65	0.74	0.78	0.84	21.91
2014/10/28 02:45:03	0.80	0.89	0.65	0.74	0.78	0.84	21.91
2014/10/28 02:50:03	0.79	0.88	0.66	0.74	0.79	0.83	21.71
2014/10/28 02:55:02	0.81	0.90	0.65	0.76	0.79	0.82	21.71
2014/10/28 03:00:03	0.83	0.90	0.65	0.76	0.78	0.82	21.71
2014/10/28 03:05:03	0.81	0.90	0.66	0.75	0.79	0.82	21.71
2014/10/28 03:10:03	0.81	0.89	0.65	0.76	0.77	0.84	21.51
2014/10/28 03:15:02	0.80	0.89	0.65	0.74	0.78	0.85	21.51
2014/10/28 03:20:03	0.79	0.89	0.65	0.75	0.78	0.87	21.51
2014/10/28 03:25:03	0.82	0.90	0.65	0.76	0.79	0.85	21.51
2014/10/28 03:30:02	0.83	0.89	0.65	0.75	0.78	0.81	21.51
2014/10/28 03:35:02	0.82	0.88	0.64	0.74	0.78	0.84	21.51
2014/10/28 03:40:02	0.80	0.92	0.65	0.73	0.78	0.83	21.51
2014/10/28 03:45:03	0.81	0.89	0.65	0.72	0.78	0.87	21.51
2014/10/28 03:50:02	0.83	0.90	0.65	0.73	0.79	0.84	21.51
2014/10/28 03:55:03	0.81	0.89	0.65	0.76	0.78	0.84	21.51
2014/10/28 04:00:03	0.80	0.90	0.65	0.75	0.78	0.84	21.51
2014/10/28 04:05:03	0.80	0.90	0.65	0.74	0.78	0.83	21.30
2014/10/28 04:10:03	0.82	0.89	0.65	0.73	0.78	0.84	21.30
2014/10/28 04:15:03	0.82	0.90	0.65	0.73	0.79	0.82	21.30
2014/10/28 04:20:03	0.83	0.90	0.64	0.73	0.79	0.84	21.30
2014/10/28 04:25:02	0.81	0.89	0.65	0.76	0.79	0.85	21.30
2014/10/28 04:30:03	0.82	0.90	0.65	0.74	0.79	0.82	21.30
2014/10/28 04:35:03	0.83	0.90	0.65	0.72	0.78	0.82	21.30
2014/10/28 04:40:03	0.83	0.89	0.65	0.74	0.80	0.84	21.30
2014/10/28 04:45:02	0.81	0.89	0.65	0.72	0.79	0.85	21.30
2014/10/28 04:50:03	0.81	0.89	0.65	0.72	0.78	0.84	21.30
2014/10/28 04:55:02	0.83	0.90	0.65	0.73	0.78	0.84	21.30
2014/10/28 05:00:02	0.81	0.90	0.65	0.74	0.79	0.83	21.30
2014/10/28 05:05:03	0.83	0.89	0.65	0.73	0.78	0.83	21.10
2014/10/28 05:10:02	0.82	0.89	0.65	0.73	0.78	0.84	21.30
2014/10/28 05:15:02	0.82	0.87	0.65	0.72	0.78	0.84	21.10
2014/10/28 05:20:02	0.80	0.90	0.65	0.72	0.78	0.83	21.10
2014/10/28 05:25:02	0.82	0.91	0.62	0.73	0.78	0.83	21.10
2014/10/28 05:30:03	0.79	0.85	0.65	0.72	0.79	0.84	21.10
2014/10/28 05:35:03	0.81	0.88	0.65	0.72	0.79	0.84	21.10
2014/10/28 05:40:03	0.83	0.89	0.64	0.72	0.78	0.84	21.10
2014/10/28 05:45:03	0.82	0.89	0.65	0.73	0.78	0.83	21.10
2014/10/28 05:50:03	0.81	0.89	0.65	0.73	0.78	0.83	21.10
2014/10/28 05:55:02	0.81	0.88	0.65	0.73	0.80	0.83	20.90
2014/10/28 06:00:03	0.81	0.89	0.65	0.73	0.79	0.84	20.90
2014/10/28 06:05:03	0.82	0.88	0.65	0.72	0.79	0.83	20.90
2014/10/28 06:10:03	0.83	0.89	0.65	0.73	0.78	0.83	20.90
2014/10/28 06:15:02	0.83	0.89	0.64	0.72	0.79	0.85	20.90
2014/10/28 06:20:03	0.83	0.88	0.63	0.73	0.79	0.85	21.10
2014/10/28 06:25:03	0.79	0.90	0.65	0.73	0.79	0.85	20.90
2014/10/28 06:30:03	0.81	0.90	0.64	0.74	0.77	0.83	21.10
2014/10/28 06:35:03	0.79	0.89	0.64	0.74	0.77	0.83	21.30
2014/10/28 06:40:03	0.78	0.90	0.65	0.75	0.79	0.84	21.30
2014/10/28 06:45:03	0.79	0.90	0.65	0.72	0.77	0.82	21.30
2014/10/28 06:50:03	0.78	0.90	0.65	0.73	0.77	0.84	21.30
2014/10/28 06:55:02	0.80	0.90	0.65	0.75	0.76	0.84	21.51
2014/10/28 07:00:02	0.81	0.89	0.65	0.73	0.76	0.83	21.51
2014/10/28 07:05:03	0.80	0.90	0.65	0.76	0.78	0.82	21.51
2014/10/28 07:10:03	0.80	0.88	0.65	0.75	0.75	0.81	21.71
2014/10/28 07:15:03	0.80	0.91	0.65	0.75	0.79	0.85	21.51
2014/10/28 07:20:02	0.80	0.89	0.65	0.76	0.78	0.83	21.71
2014/10/28 07:25:02	0.80	0.90	0.64	0.76	0.79	0.83	21.71
2014/10/28 07:30:02	0.80	0.90	0.65	0.74	0.78	0.83	21.71
2014/10/28 07:35:02	0.80	0.88	0.65	0.74	0.78	0.82	21.91
2014/10/28 07:40:03	0.80	0.91	0.65	0.75	0.78	0.80	21.91
2014/10/28 07:45:03	0.80	0.89	0.65	0.75	0.79	0.84	21.91
2014/10/28 07:50:03	0.80	0.90	0.65	0.73	0.79	0.84	21.91
2014/10/28 07:55:02	0.80	0.90	0.65	0.72	0.78	0.83	21.91
2014/10/28 08:00:03	0.80	0.90	0.67	0.72	0.78	0.82	22.12
2014/10/28 08:05:02	0.78	0.88	0.67	0.74	0.80	0.84	22.12
2014/10/28 08:10:03	0.81	0.90	0.68	0.72	0.77	0.84	22.12
2014/10/28 08:15:03	0.79	0.90	0.69	0.72	0.78	0.85	22.12
2014/10/28 08:20:02	0.83	0.90	0.68	0.75	0.78	0.82	22.32
2014/10/28 08:25:02	0.81	0.88	0.69	0.75	0.79	0.82	22.53
2014/10/28 08:30:02	0.81	0.87	0.66	0.75	0.78	0.85	22.53
2014/10/28 08:35:02	0.78	0.90	0.67	0.74	0.79	0.85	22.53
2014/10/28 08:40:03	0.79	0.90	0.66	0.77	0.82	0.86	22.73
2014/10/28 08:45:03	0.79	0.89	0.67	0.76	0.80	0.85	22.73
2014/10/28 08:50:03	0.78	0.90	0.67	0.78	0.81	0.86	22.73
2014/10/28 08:55:03	0.81	0.92	0.67	0.77	0.80	0.86	22.93
2014/10/28 09:00:03	0.79	0.91	0.66	0.77	0.81	0.85	23.14
2014/10/28 09:05:03	0.80	0.94	0.67	0.77	0.82	0.85	23.14
2014/10/28 09:10:02	0.82	0.91	0.67	0.78	0.81	0.86	23.34
2014/10/28 09:15:02	0.78	0.91	0.66	0.76	0.81	0.85	23.34
2014/10/28 09:20:02	0.81	0.91	0.69	0.77	0.81	0.84	23.54
2014/10/28 09:25:03	0.81	0.92	0.69	0.77	0.81	0.87	23.75
2014/10/28 09:30:03	0.83	0.92	0.69	0.76	0.80	0.86	23.75
2014/10/28 09:35:03	0.82	0.92	0.69	0.76	0.82	0.87	23.95
2014/10/28 09:40:03	0.84	0.91	0.70	0.75	0.84	0.85	24.15
2014/10/28 09:45:03	0.84	0.92	0.69	0.76	0.84	0.85	24.15
2014/10/28 09:50:03	0.83	0.91	0.70	0.74	0.82	0.85	24.36
2014/10/28 09:55:03	0.83	0.92	0.70	0.78	0.81	0.86	24.56
2014/10/28 10:00:03	0.81	0.90	0.70	0.76	0.80	0.85	24.77
2014/10/28 10:05:03	0.81	0.93	0.70	0.78	0.81	0.87	24.77
2014/10/28 10:10:03	0.82	0.93	0.70	0.74	0.82	0.86	24.97
2014/10/28 10:15:03	0.82	0.94	0.69	0.75	0.83	0.86	25.17
2014/10/28 10:20:02	0.82	0.93	0.69	0.75	0.83	0.84	25.17
2014/10/28 10:25:03	0.84	0.94	0.69	0.75	0.80	0.86	25.38
2014/10/28 10:30:02	0.81	0.94	0.70	0.75	0.82	0.87	25.38
2014/10/28 10:35:03	0.84	0.93	0.68	0.77	0.84	0.86	25.58
2014/10/28 10:40:03	0.84	0.93	0.68	0.77	0.83	0.87	25.78
2014/10/28 10:45:03	0.83	0.94	0.69	0.75	0.81	0.85	25.78
2014/10/28 10:50:03	0.83	0.94	0.72	0.76	0.84	0.85	25.78
2014/10/28 10:55:03	0.83	0.95	0.68	0.77	0.83	0.87	26.19
2014/10/28 11:00:03	0.85	0.93	0.69	0.76	0.83	0.86	25.99
2014/10/28 11:05:03	0.83	0.94	0.68	0.76	0.87	0.89	25.78
2014/10/28 11:10:02	0.84	0.92	0.69	0.76	0.82	0.87	25.58
2014/10/28 11:15:03	0.85	0.92	0.70	0.76	0.84	0.87	25.38
2014/10/28 11:20:02	0.85	0.95	0.69	0.80	0.84	0.88	25.17
2014/10/28 11:25:02	0.85	0.94	0.71	0.77	0.83	0.87	25.17
2014/10/28 11:30:03	0.84	0.94	0.71	0.79	0.84	0.87	25.17
2014/10/28 11:35:02	0.83	0.93	0.71	0.76	0.84	0.87	25.17
2014/10/28 11:40:03	0.84	0.94	0.72	0.80	0.84	0.87	25.17
2014/10/28 11:45:02	0.83	0.93	0.71	0.78	0.82	0.86	25.17
2014/10/28 11:50:03	0.84	0.93	0.71	0.80	0.83	0.87	25.17
2014/10/28 11:55:02	0.84	0.94	0.70	0.77	0.83	0.88	25.17
2014/10/28 12:00:02	0.84	0.93	0.72	0.79	0.83	0.87	25.17
2014/10/28 12:05:03	0.84	0.93	0.72	0.78	0.82	0.87	25.17
2014/10/28 12:10:03	0.83	0.89	0.72	0.78	0.83	0.88	25.17
2014/10/28 12:15:02	0.85	0.91	0.71	0.77	0.84	0.86	25.17
2014/10/28 12:20:03	0.84	0.91	0.72	0.78	0.82	0.83	24.97
2014/10/28 12:25:03	0.83	0.95	0.72	0.77	0.83	0.88	24.97
2014/10/28 12:30:03	0.84	0.93	0.70	0.77	0.82	0.87	24.77
2014/10/28 12:35:03	0.85	0.93	0.71	0.77	0.84	0.89	24.77
2014/10/28 12:40:03	0.82	0.92	0.68	0.77	0.83	0.88	24.77
2014/10/28 12:45:03	0.84	0.91	0.68	0.76	0.84	0.87	24.77
2014/10/28 12:50:02	0.83	0.93	0.71	0.77	0.83	0.86	24.97
2014/10/28 12:55:02	0.84	0.94	0.71	0.77	0.82	0.88	24.77
2014/10/28 13:00:03	0.85	0.95	0.70	0.77	0.84	0.88	24.77
2014/10/28 13:05:03	0.83	0.94	0.69	0.77	0.83	0.87	24.77
2014/10/28 13:10:03	0.85	0.94	0.69	0.76	0.83	0.87	24.77
2014/10/28 13:15:02	0.85	0.94	0.69	0.77	0.84	0.87	24.77
2014/10/28 13:20:02	0.85	0.94	0.71	0.76	0.84	0.87	24.97
2014/10/28 13:25:03	0.84	0.93	0.69	0.76	0.83	0.86	24.77
2014/10/28 13:30:02	0.84	0.93	0.72	0.77	0.83	0.87	24.97
2014/10/28 13:35:03	0.84	0.95	0.71	0.78	0.84	0.87	24.97
2014/10/28 13:40:03	0.83	0.93	0.71	0.78	0.83	0.87	24.97
2014/10/28 13:45:03	0.83	0.93	0.69	0.78	0.80	0.88	24.97
2014/10/28 13:50:03	0.85	0.94	0.70	0.77	0.84	0.87	24.77
2014/10/28 13:55:03	0.83	0.93	0.70	0.76	0.83	0.88	24.97
2014/10/28 14:00:02	0.84	0.93	0.70	0.78	0.83	0.87	24.97
2014/10/28 14:05:03	0.82	0.95	0.69	0.76	0.84	0.86	24.77
2014/10/28 14:10:02	0.83	0.94	0.72	0.78	0.82	0.87	24.97
2014/10/28 14:15:02	0.84	0.94	0.71	0.77	0.83	0.88	24.77
2014/10/28 14:20:03	0.82	0.93	0.72	0.76	0.83	0.88	24.97
2014/10/28 14:25:02	0.83	0.93	0.72	0.78	0.84	0.87	24.77
2014/10/28 14:30:02	0.84	0.93	0.69	0.77	0.84	0.87	24.97
2014/10/28 14:35:03	0.85	0.94	0.68	0.78	0.84	0.89	24.97
2014/10/28 14:40:02	0.84	0.95	0.69	0.77	0.82	0.88	24.97
2014/10/28 14:45:03	0.84	0.94	0.69	0.76	0.82	0.88	24.77
2014/10/28 14:50:03	0.85	0.94	0.69	0.78	0.83	0.87	24.77
2014/10/28 14:55:03	0.84	0.94	0.69	0.77	0.84	0.87	24.97
2014/10/28 15:00:02	0.85	0.93	0.70	0.78	0.83	0.87	24.97
2014/10/28 15:05:03	0.81	0.94	0.72	0.76	0.84	0.87	24.97
2014/10/28 15:10:02	0.83	0.93	0.69	0.76	0.82	0.88	24.97
2014/10/28 15:15:03	0.85	0.93	0.68	0.78	0.82	0.87	24.97
2014/10/28 15:20:03	0.83	0.94	0.70	0.77	0.84	0.87	24.97
2014/10/28 15:25:02	0.83	0.92	0.71	0.78	0.82	0.87	24.97
2014/10/28 15:30:02	0.85	0.93	0.70	0.77	0.82	0.88	24.97
2014/10/28 15:35:03	0.84	0.93	0.69	0.77	0.82	0.87	24.97
2014/10/28 15:40:02	0.85	0.94	0.69	0.77	0.83	0.87	24.97
2014/10/28 15:45:02	0.85	0.94	0.68	0.76	0.82	0.88	24.97
2014/10/28 15:50:03	0.82	0.94	0.71	0.78	0.84	0.89	25.17
2014/10/28 15:55:03	0.85	0.94	0.70	0.77	0.83	0.88	25.17
2014/10/28 16:00:03	0.84	0.94	0.71	0.78	0.84	0.88	25.17
2014/10/28 16:05:02	0.84	0.93	0.72	0.77	0.84	0.88	25.17
2014/10/28 16:10:02	0.82	0.93	0.71	0.77	0.83	0.87	25.17
2014/10/28 16:15:03	0.84	0.94	0.70	0.80	0.85	0.90	25.17
2014/10/28 16:20:03	0.85	0.94	0.71	0.80	0.84	0.89	25.17
2014/10/28 16:25:03	0.85	0.94	0.71	0.76	0.84	0.86	25.17
2014/10/28 16:30:02	0.86	0.93	0.72	0.77	0.80	0.85	25.17
2014/10/28 16:35:03	0.85	0.93	0.72	0.78	0.80	0.86	25.17
2014/10/28 16:40:02	0.83	0.94	0.70	0.78	0.83	0.89	25.17
2014/10/28 16:45:03	0.83	0.93	0.69	0.78	0.82	0.87	25.17
2014/10/28 16:50:03	0.83	0.93	0.71	0.76	0.84	0.88	25.17
2014/10/28 16:55:03	0.83	0.94	0.70	0.78	0.83	0.88	25.17
2014/10/28 17:00:03	0.84	0.94	0.71	0.80	0.82	0.88	25.17
2014/10/28 17:05:02	0.84	0.94	0.72	0.79	0.84	0.88	25.17
2014/10/28 17:10:03	0.84	0.93	0.71	0.77	0.83	0.87	25.17
2014/10/28 17:15:03	0.84	0.91	0.71	0.75	0.84	0.89	25.17
2014/10/28 17:20:03	0.84	0.93	0.71	0.76	0.84	0.90	25.17
2014/10/28 17:25:02	0.84	0.95	0.71	0.76	0.82	0.87	25.38
2014/10/28 17:30:03	0.84	0.94	0.70	0.78	0.84	0.88	25.38
2014/10/28 17:35:03	0.83	0.93	0.71	0.76	0.83	0.87	25.17
2014/10/28 17:40:02	0.85	0.94	0.72	0.78	0.87	0.88	25.38
2014/10/28 17:45:03	0.84	0.95	0.71	0.76	0.83	0.88	25.38
2014/10/28 17:50:03	0.84	0.93	0.71	0.78	0.84	0.88	25.17
2014/10/28 17:55:03	0.83	0.94	0.72	0.80	0.82	0.88	25.17
2014/10/28 18:00:03	0.85	0.94	0.68	0.76	0.83	0.88	25.17
2014/10/28 18:05:03	0.84	0.93	0.71	0.77	0.82	0.87	25.17
2014/10/28 18:10:03	0.83	0.94	0.71	0.78	0.83	0.88	25.17
2014/10/28 18:15:03	0.85	0.95	0.72	0.77	0.83	0.88	25.17
2014/10/28 18:20:02	0.83	0.91	0.71	0.78	0.83	0.88	25.17
2014/10/28 18:25:02	0.83	0.91	0.72	0.78	0.82	0.87	25.17
2014/10/28 18:30:03	0.84	0.92	0.72	0.77	0.82	0.88	25.17
2014/10/28 18:35:03	0.84	0.94	0.71	0.77	0.83	0.89	25.17
2014/10/28 18:40:03	0.84	0.93	0.72	0.77	0.84	0.88	25.17
2014/10/28 18:45:02	0.84	0.91	0.71	0.77	0.88	0.83	25.17
2014/10/28 18:50:02	0.84	0.92	0.72	0.77	0.83	0.89	25.17
2014/10/28 18:55:02	0.84	0.95	0.70	0.78	0.83	0.88	25.17
2014/10/28 19:00:03	0.85	0.93	0.71	0.78	0.83	0.84	25.17
2014/10/28 19:05:03	0.84	0.93	0.72	0.76	0.83	0.88	25.17
2014/10/28 19:10:03	0.83	0.93	0.71	0.77	0.84	0.88	25.17
2014/10/28 19:15:03	0.83	0.94	0.72	0.77	0.80	0.87	25.17
2014/10/28 19:20:02	0.85	0.96	0.70	0.78	0.82	0.87	25.17
2014/10/28 19:25:03	0.84	0.94	0.71	0.77	0.82	0.86	24.97
2014/10/28 19:30:03	0.84	0.94	0.69	0.76	0.83	0.88	24.97
2014/10/28 19:35:03	0.85	0.95	0.69	0.77	0.84	0.88	24.97
2014/10/28 19:40:02	0.85	0.95	0.71	0.76	0.83	0.88	24.97
2014/10/28 19:45:03	0.83	0.95	0.69	0.77	0.82	0.86	24.97
2014/10/28 19:50:03	0.82	0.95	0.71	0.77	0.83	0.88	24.97
2014/10/28 19:55:03	0.85	0.93	0.70	0.78	0.83	0.87	24.77
2014/10/28 20:00:03	0.86	0.93	0.72	0.76	0.80	0.87	24.77
2014/10/28 20:05:02	0.83	0.94	0.70	0.77	0.83	0.86	24.97
2014/10/28 20:10:02	0.85	0.94	0.69	0.76	0.83	0.87	24.97
2014/10/28 20:15:03	0.85	0.93	0.69	0.77	0.82	0.87	24.97
2014/10/28 20:20:02	0.84	0.94	0.70	0.80	0.81	0.85	24.77
2014/10/28 20:25:03	0.83	0.93	0.69	0.80	0.82	0.87	24.77
2014/10/28 20:30:03	0.83	0.93	0.68	0.78	0.82	0.87	24.77
2014/10/28 20:35:03	0.83	0.93	0.70	0.77	0.84	0.87	24.56
2014/10/28 20:40:03	0.82	0.91	0.68	0.77	0.82	0.87	24.56
2014/10/28 20:45:02	0.85	0.93	0.70	0.80	0.83	0.85	24.56
2014/10/28 20:50:03	0.85	0.93	0.69	0.79	0.84	0.88	24.56
2014/10/28 20:55:03	0.82	0.92	0.69	0.78	0.83	0.87	24.56
2014/10/28 21:00:03	0.81	0.91	0.69	0.78	0.84	0.87	24.56
2014/10/28 21:05:02	0.83	0.93	0.70	0.74	0.84	0.86	24.56
2014/10/28 21:10:02	0.81	0.93	0.69	0.75	0.84	0.86	24.56
2014/10/28 21:15:03	0.82	0.91	0.69	0.75	0.83	0.88	24.36
2014/10/28 21:20:02	0.82	0.92	0.70	0.75	0.82	0.87	24.36
2014/10/28 21:25:03	0.85	0.93	0.69	0.74	0.82	0.87	24.36
2014/10/28 21:30:03	0.81	0.92	0.69	0.76	0.83	0.89	24.36
2014/10/28 21:35:03	0.81	0.93	0.68	0.74	0.84	0.88	24.36
2014/10/28 21:40:03	0.81	0.91	0.69	0.76	0.82	0.85	24.15
2014/10/28 21:45:03	0.82	0.91	0.69	0.76	0.82	0.89	24.15
2014/10/28 21:50:03	0.83	0.91	0.69	0.75	0.84	0.89	24.15
2014/10/28 21:55:03	0.83	0.93	0.68	0.75	0.82	0.89	24.15
2014/10/28 22:00:03	0.83	0.92	0.69	0.74	0.83	0.88	24.15
2014/10/28 22:05:03	0.83	0.93	0.69	0.76	0.83	0.88	24.15
2014/10/28 22:10:02	0.81	0.91	0.69	0.74	0.83	0.87	24.15
2014/10/28 22:15:03	0.81	0.93	0.68	0.75	0.84	0.89	24.15
2014/10/28 22:20:03	0.81	0.92	0.69	0.75	0.83	0.87	24.15
2014/10/28 22:25:03	0.81	0.91	0.69	0.74	0.80	0.86	23.95
2014/10/28 22:30:03	0.82	0.90	0.69	0.75	0.80	0.87	23.95
2014/10/28 22:35:03	0.81	0.91	0.69	0.74	0.82	0.86	23.75
2014/10/28 22:40:03	0.82	0.91	0.69	0.75	0.81	0.85	23.75
2014/10/28 22:45:02	0.82	0.89	0.72	0.75	0.81	0.85	23.54
2014/10/28 22:50:03	0.83	0.90	0.72	0.76	0.81	0.87	23.54
2014/10/28 22:55:03	0.80	0.90	0.70	0.75	0.80	0.83	23.54
2014/10/28 23:00:02	0.81	0.90	0.70	0.76	0.81	0.83	23.34
2014/10/28 23:05:02	0.81	0.89	0.72	0.76	0.81	0.85	23.34
2014/10/28 23:10:02	0.81	0.91	0.68	0.75	0.79	0.85	23.14
2014/10/28 23:15:02	0.80	0.90	0.70	0.75	0.79	0.83	23.14
2014/10/28 23:20:03	0.82	0.89	0.70	0.76	0.80	0.85	23.14
2014/10/28 23:25:02	0.82	0.89	0.66	0.75	0.78	0.83	23.14
2014/10/28 23:30:03	0.82	0.91	0.67	0.75	0.79	0.84	22.93
2014/10/28 23:35:03	0.83	0.89	0.66	0.75	0.78	0.83	22.93
2014/10/28 23:40:03	0.82	0.89	0.67	0.76	0.77	0.84	22.73
2014/10/28 23:45:03	0.82	0.90	0.66	0.75	0.79	0.85	22.73
2014/10/28 23:50:03	0.83	0.88	0.66	0.73	0.79	0.84	22.73
2014/10/28 23:55:02	0.81	0.93	0.67	0.76	0.79	0.82	22.73
2014/10/29 00:00:03	0.82	0.91	0.67	0.76	0.80	0.84	22.73
2014/10/29 00:05:03	0.83	0.91	0.66	0.75	0.79	0.83	22.53
2014/10/29 00:10:02	0.81	0.91	0.67	0.74	0.78	0.85	22.53
2014/10/29 00:15:02	0.83	0.92	0.67	0.75	0.78	0.83	22.53
2014/10/29 00:20:02	0.83	0.89	0.66	0.76	0.77	0.83	22.53
2014/10/29 00:25:03	0.81	0.90	0.67	0.76	0.78	0.84	22.53
2014/10/29 00:30:02	0.82	0.92	0.66	0.75	0.78	0.83	22.53
2014/10/29 00:35:02	0.83	0.92	0.66	0.75	0.79	0.85	22.32
2014/10/29 00:40:03	0.81	0.91	0.67	0.75	0.78	0.83	22.32
2014/10/29 00:45:03	0.80	0.90	0.68	0.76	0.77	0.84	22.32
2014/10/29 00:50:03	0.81	0.89	0.66	0.76	0.79	0.85	22.12
2014/10/29 00:55:03	0.81	0.90	0.68	0.74	0.78	0.82	22.12
2014/10/29 01:00:03	0.81	0.91	0.68	0.76	0.78	0.84	22.12
2014/10/29 01:05:02	0.80	0.89	0.67	0.75	0.78	0.84	22.12
2014/10/29 01:10:03	0.82	0.89	0.66	0.74	0.78	0.84	22.12
2014/10/29 01:15:02	0.80	0.92	0.66	0.76	0.78	0.83	22.12
2014/10/29 01:20:03	0.81	0.88	0.65	0.75	0.79	0.85	22.12
2014/10/29 01:25:02	0.80	0.90	0.66	0.76	0.77	0.84	21.91
2014/10/29 01:30:03	0.80	0.89	0.65	0.76	0.79	0.83	21.91
2014/10/29 01:35:03	0.81	0.88	0.64	0.76	0.79	0.84	21.91
2014/10/29 01:40:02	0.80	0.90	0.65	0.75	0.78	0.83	21.91
2014/10/29 01:45:03	0.79	0.91	0.65	0.74	0.78	0.84	21.91
2014/10/29 01:50:02	0.79	0.89	0.65	0.75	0.79	0.83	21.91
2014/10/29 01:55:03	0.80	0.88	0.65	0.74	0.79	0.83	21.91
2014/10/29 02:00:03	0.79	0.89	0.65	0.75	0.79	0.85	21.91
2014/10/29 02:05:03	0.80	0.88	0.65	0.76	0.78	0.84	21.91
2014/10/29 02:10:03	0.78	0.89	0.65	0.75	0.79	0.85	21.91
2014/10/29 02:15:03	0.80	0.88	0.65	0.74	0.79	0.84	21.71
2014/10/29 02:20:03	0.80	0.89	0.65	0.73	0.76	0.83	21.71
2014/10/29 02:25:03	0.80	0.91	0.64	0.75	0.78	0.84	21.71
2014/10/29 02:30:02	0.79	0.88	0.65	0.75	0.79	0.83	21.71
2014/10/29 02:35:02	0.80	0.90	0.66	0.74	0.79	0.82	21.51
2014/10/29 02:40:03	0.81	0.89	0.64	0.75	0.77	0.82	21.51
2014/10/29 02:45:03	0.80	0.88	0.65	0.74	0.75	0.85	21.51
2014/10/29 02:50:03	0.83	0.90	0.65	0.74	0.77	0.85	21.51
2014/10/29 02:55:03	0.82	0.90	0.65	0.74	0.77	0.83	21.51
2014/10/29 03:00:02	0.82	0.89	0.65	0.74	0.79	0.83	21.51
2014/10/29 03:05:02	0.83	0.91	0.65	0.75	0.78	0.83	21.51
2014/10/29 03:10:02	0.82	0.90	0.65	0.74	0.79	0.84	21.51
2014/10/29 03:15:03	0.82	0.90	0.65	0.76	0.76	0.85	21.51
2014/10/29 03:20:02	0.83	0.89	0.64	0.74	0.77	0.83	21.51
2014/10/29 03:25:03	0.83	0.88	0.65	0.73	0.79	0.84	21.51
2014/10/29 03:30:03	0.83	0.88	0.65	0.72	0.80	0.83	21.30
2014/10/29 03:35:02	0.83	0.89	0.65	0.72	0.79	0.85	21.30
2014/10/29 03:40:03	0.81	0.90	0.65	0.75	0.79	0.84	21.30
2014/10/29 03:45:02	0.82	0.89	0.65	0.72	0.79	0.85	21.30
2014/10/29 03:50:03	0.83	0.91	0.65	0.72	0.79	0.83	21.30
2014/10/29 03:55:02	0.82	0.88	0.65	0.75	0.79	0.83	21.30
2014/10/29 04:00:03	0.81	0.90	0.65	0.73	0.78	0.85	21.30
2014/10/29 04:05:02	0.81	0.90	0.64	0.73	0.78	0.83	21.30
2014/10/29 04:10:03	0.82	0.89	0.65	0.72	0.78	0.84	21.30
2014/10/29 04:15:03	0.83	0.89	0.65	0.73	0.80	0.83	21.30
2014/10/29 04:20:03	0.81	0.90	0.65	0.72	0.79	0.84	21.30
2014/10/29 04:25:03	0.81	0.89	0.65	0.73	0.79	0.85	21.30
2014/10/29 04:30:02	0.81	0.89	0.65	0.73	0.78	0.85	21.10
2014/10/29 04:35:02	0.82	0.90	0.65	0.72	0.77	0.84	21.10
2014/10/29 04:40:03	0.83	0.88	0.66	0.72	0.79	0.82	21.10
2014/10/29 04:45:03	0.82	0.88	0.63	0.72	0.79	0.84	21.10
2014/10/29 04:50:02	0.82	0.90	0.63	0.74	0.78	0.82	21.10
2014/10/29 04:55:02	0.80	0.88	0.66	0.73	0.79	0.83	21.10
2014/10/29 05:00:02	0.83	0.89	0.66	0.74	0.79	0.82	21.10
2014/10/29 05:05:02	0.80	0.90	0.65	0.74	0.77	0.82	21.10
2014/10/29 05:10:03	0.82	0.90	0.65	0.73	0.78	0.84	21.10
2014/10/29 05:15:02	0.82	0.90	0.65	0.74	0.79	0.83	21.10
2014/10/29 05:20:03	0.83	0.90	0.65	0.73	0.78	0.82	20.90
2014/10/29 05:25:02	0.82	0.90	0.65	0.72	0.78	0.84	20.90
2014/10/29 05:30:02	0.81	0.87	0.65	0.72	0.79	0.85	20.90
2014/10/29 05:35:03	0.83	0.90	0.65	0.72	0.80	0.85	20.90
2014/10/29 05:40:03	0.83	0.90	0.65	0.73	0.79	0.85	20.90
2014/10/29 05:45:03	0.81	0.89	0.65	0.72	0.80	0.82	20.90
2014/10/29 05:50:03	0.81	0.90	0.65	0.72	0.79	0.84	20.90
2014/10/29 05:55:03	0.81	0.90	0.65	0.73	0.79	0.84	20.90
2014/10/29 06:00:03	0.81	0.91	0.64	0.73	0.79	0.82	20.90
2014/10/29 06:05:02	0.81	0.90	0.64	0.73	0.78	0.83	20.90
2014/10/29 06:10:03	0.82	0.88	0.65	0.72	0.78	0.82	20.90
2014/10/29 06:15:02	0.81	0.89	0.65	0.74	0.79	0.83	20.90
2014/10/29 06:20:03	0.82	0.89	0.63	0.72	0.78	0.84	20.90
2014/10/29 06:25:03	0.82	0.90	0.65	0.73	0.78	0.83	20.90
2014/10/29 06:30:03	0.82	0.89	0.65	0.74	0.73	0.84	21.10
2014/10/29 06:35:02	0.82	0.89	0.65	0.74	0.77	0.82	21.10
2014/10/29 06:40:03	0.82	0.89	0.64	0.74	0.77	0.81	21.30
2014/10/29 06:45:03	0.82	0.90	0.64	0.75	0.75	0.81	21.10
2014/10/29 06:50:03	0.79	0.89	0.65	0.75	0.77	0.82	21.30
2014/10/29 06:55:02	0.81	0.88	0.64	0.76	0.76	0.83	21.30
2014/10/29 07:00:03	0.79	0.89	0.65	0.74	0.76	0.83	21.51
2014/10/29 07:05:03	0.81	0.89	0.64	0.75	0.77	0.82	21.51
2014/10/29 07:10:03	0.79	0.88	0.65	0.75	0.76	0.81	21.51
2014/10/29 07:15:03	0.78	0.91	0.65	0.73	0.77	0.84	21.51
2014/10/29 07:20:03	0.78	0.90	0.65	0.74	0.78	0.84	21.51
2014/10/29 07:25:03	0.79	0.89	0.65	0.73	0.77	0.84	21.71
2014/10/29 07:30:03	0.80	0.90	0.66	0.73	0.78	0.80	21.71
2014/10/29 07:35:03	0.78	0.89	0.65	0.74	0.78	0.84	21.71
2014/10/29 07:40:03	0.79	0.89	0.66	0.73	0.78	0.84	21.71
2014/10/29 07:45:03	0.80	0.88	0.64	0.73	0.77	0.82	21.71
2014/10/29 07:50:03	0.82	0.90	0.65	0.73	0.78	0.82	21.91
2014/10/29 07:55:02	0.81	0.88	0.65	0.74	0.78	0.80	21.91
2014/10/29 08:00:03	0.80	0.87	0.65	0.73	0.81	0.82	21.91
2014/10/29 08:05:03	0.80	0.88	0.67	0.73	0.78	0.85	21.91
2014/10/29 08:10:03	0.79	0.87	0.66	0.72	0.78	0.84	22.12
2014/10/29 08:15:03	0.81	0.90	0.69	0.73	0.79	0.84	22.12
2014/10/29 08:20:03	0.79	0.90	0.69	0.72	0.78	0.82	22.12
2014/10/29 08:25:02	0.80	0.89	0.69	0.72	0.78	0.84	22.12
2014/10/29 08:30:02	0.81	0.90	0.68	0.74	0.77	0.84	22.32
2014/10/29 08:35:03	0.81	0.90	0.66	0.75	0.80	0.85	22.53
2014/10/29 08:40:03	0.80	0.90	0.68	0.75	0.77	0.86	22.53
2014/10/29 08:45:03	0.77	0.90	0.66	0.77	0.80	0.87	22.73
2014/10/29 08:50:03	0.80	0.90	0.67	0.78	0.80	0.86	22.73
2014/10/29 08:55:03	0.79	0.91	0.66	0.77	0.82	0.85	22.73
2014/10/29 09:00:03	0.80	0.91	0.68	0.75	0.81	0.86	22.93
2014/10/29 09:05:02	0.80	0.91	0.68	0.76	0.80	0.87	23.14
2014/10/29 09:10:02	0.80	0.93	0.70	0.77	0.81	0.86	23.14
2014/10/29 09:15:03	0.79	0.91	0.67	0.77	0.81	0.87	23.34
2014/10/29 09:20:03	0.80	0.93	0.69	0.76	0.82	0.84	23.54
2014/10/29 09:25:03	0.81	0.90	0.69	0.78	0.83	0.84	23.54
2014/10/29 09:30:03	0.82	0.92	0.69	0.76	0.80	0.87	23.75
2014/10/29 09:35:03	0.82	0.92	0.66	0.74	0.80	0.84	23.75
2014/10/29 09:40:03	0.84	0.93	0.70	0.75	0.83	0.86	24.15
2014/10/29 09:45:03	0.84	0.93	0.68	0.75	0.82	0.86	24.15
2014/10/29 09:50:03	0.83	0.89	0.69	0.75	0.83	0.86	24.36
2014/10/29 09:55:03	0.82	0.91	0.70	0.78	0.83	0.87	24.56
2014/10/29 10:00:02	0.82	0.92	0.70	0.76	0.81	0.86	24.56
2014/10/29 10:05:03	0.82	0.91	0.69	0.76	0.81	0.86	24.77
2014/10/29 10:10:03	0.81	0.92	0.68	0.75	0.81	0.86	24.97
2014/10/29 10:15:03	0.81	0.91	0.69	0.75	0.81	0.86	25.17
2014/10/29 10:20:03	0.83	0.91	0.70	0.74	0.80	0.85	25.17
2014/10/29 10:25:03	0.81	0.92	0.69	0.75	0.82	0.86	25.38
2014/10/29 10:30:03	0.81	0.93	0.69	0.76	0.81	0.86	25.58
2014/10/29 10:35:02	0.84	0.94	0.69	0.76	0.82	0.87	25.58
2014/10/29 10:40:02	0.83	0.95	0.69	0.76	0.83	0.87	25.78
2014/10/29 10:45:02	0.81	0.94	0.68	0.76	0.83	0.87	25.78
2014/10/29 10:50:02	0.83	0.93	0.70	0.77	0.84	0.88	25.99
2014/10/29 10:55:03	0.85	0.93	0.69	0.77	0.84	0.87	26.19
2014/10/29 11:00:03	0.82	0.94	0.71	0.74	0.82	0.89	26.19
2014/10/29 11:05:03	0.81	0.91	0.71	0.75	0.85	0.87	26.40
2014/10/29 11:10:03	0.81	0.92	0.71	0.75	0.87	0.88	26.60
2014/10/29 11:15:03	0.82	0.91	0.72	0.75	0.83	0.87	26.40
2014/10/29 11:20:03	0.81	0.92	0.72	0.74	0.83	0.87	26.60
2014/10/29 11:25:03	0.85	0.94	0.70	0.77	0.83	0.86	26.40
2014/10/29 11:30:03	0.85	0.94	0.68	0.77	0.83	0.87	26.19
2014/10/29 11:35:03	0.85	0.94	0.70	0.78	0.83	0.86	26.19
2014/10/29 11:40:03	0.85	0.94	0.71	0.78	0.82	0.89	25.99
2014/10/29 11:45:03	0.83	0.92	0.72	0.77	0.84	0.87	25.78
2014/10/29 11:50:02	0.82	0.93	0.71	0.78	0.82	0.87	25.78
2014/10/29 11:55:03	0.83	0.91	0.71	0.77	0.84	0.88	25.78
2014/10/29 12:00:03	0.81	0.92	0.70	0.77	0.83	0.84	25.78
2014/10/29 12:05:03	0.84	0.94	0.72	0.76	0.82	0.87	25.58
2014/10/29 12:10:02	0.84	0.94	0.72	0.77	0.84	0.87	25.58
2014/10/29 12:15:03	0.84	0.94	0.68	0.77	0.83	0.87	25.58
2014/10/29 12:20:03	0.83	0.93	0.71	0.76	0.83	0.87	25.58
2014/10/29 12:25:03	0.83	0.92	0.69	0.77	0.84	0.86	25.58
2014/10/29 12:30:02	0.83	0.94	0.71	0.77	0.82	0.89	25.38
2014/10/29 12:35:03	0.84	0.92	0.73	0.77	0.82	0.88	25.58
2014/10/29 12:40:03	0.83	0.93	0.71	0.77	0.83	0.89	25.58
2014/10/29 12:45:03	0.85	0.92	0.72	0.77	0.83	0.88	25.58
2014/10/29 12:50:03	0.85	0.92	0.72	0.76	0.83	0.87	25.38
2014/10/29 12:55:03	0.84	0.91	0.71	0.78	0.83	0.89	25.38
2014/10/29 13:00:03	0.84	0.93	0.72	0.77	0.86	0.83	25.38
2014/10/29 13:05:03	0.83	0.94	0.72	0.76	0.83	0.87	25.17
2014/10/29 13:10:03	0.84	0.94	0.72	0.77	0.84	0.87	25.17
2014/10/29 13:15:03	0.85	0.94	0.71	0.77	0.84	0.88	25.17
2014/10/29 13:20:03	0.83	0.93	0.71	0.77	0.83	0.87	25.17
2014/10/29 13:25:03	0.84	0.94	0.71	0.76	0.83	0.89	25.17
2014/10/29 13:30:03	0.83	0.94	0.71	0.77	0.84	0.88	25.17
2014/10/29 13:35:03	0.83	0.94	0.71	0.76	0.83	0.88	25.17
2014/10/29 13:40:02	0.84	0.93	0.70	0.76	0.84	0.88	25.17
2014/10/29 13:45:03	0.83	0.94	0.71	0.77	0.83	0.88	25.17
2014/10/29 13:50:02	0.85	0.91	0.72	0.77	0.83	0.85	25.17
2014/10/29 13:55:02	0.85	0.94	0.69	0.78	0.83	0.86	25.17
2014/10/29 14:00:02	0.83	0.93	0.72	0.76	0.83	0.87	24.97
2014/10/29 14:05:03	0.83	0.91	0.69	0.77	0.83	0.87	25.17
2014/10/29 14:10:02	0.83	0.94	0.69	0.77	0.84	0.87	24.97
2014/10/29 14:15:02	0.84	0.94	0.69	0.77	0.83	0.87	24.97
2014/10/29 14:20:03	0.85	0.94	0.71	0.76	0.84	0.89	24.97
2014/10/29 14:25:03	0.85	0.93	0.68	0.77	0.83	0.87	24.97
2014/10/29 14:30:03	0.84	0.93	0.69	0.76	0.82	0.89	24.97
2014/10/29 14:35:03	0.84	0.93	0.71	0.77	0.84	0.88	24.97
2014/10/29 14:40:02	0.85	0.94	0.69	0.77	0.84	0.87	24.97
2014/10/29 14:45:02	0.84	0.93	0.71	0.78	0.86	0.84	24.97
2014/10/29 14:50:02	0.84	0.94	0.72	0.76	0.83	0.86	24.97
2014/10/29 14:55:03	0.84	0.96	0.69	0.77	0.84	0.87	25.17
2014/10/29 15:00:03	0.84	0.93	0.72	0.76	0.87	0.90	25.17
2014/10/29 15:05:03	0.84	0.94	0.70	0.77	0.83	0.88	25.17
2014/10/29 15:10:03	0.84	0.93	0.71	0.78	0.83	0.88	25.17
2014/10/29 15:15:03	0.83	0.94	0.71	0.76	0.84	0.87	25.17
2014/10/29 15:20:03	0.83	0.94	0.71	0.78	0.83	0.88	25.17
2014/10/29 15:25:03	0.83	0.94	0.69	0.76	0.84	0.88	25.17
2014/10/29 15:30:02	0.84	0.94	0.70	0.76	0.82	0.88	25.17
2014/10/29 15:35:03	0.84	0.93	0.71	0.76	0.83	0.88	25.17
2014/10/29 15:40:03	0.84	0.93	0.71	0.78	0.85	0.85	25.38
2014/10/29 15:45:03	0.84	0.95	0.72	0.77	0.83	0.86	25.38
2014/10/29 15:50:03	0.82	0.91	0.72	0.78	0.83	0.88	25.38
2014/10/29 15:55:02	0.85	0.94	0.70	0.76	0.82	0.87	25.38
2014/10/29 16:00:03	0.82	0.93	0.72	0.78	0.83	0.88	25.38
2014/10/29 16:05:03	0.84	0.93	0.72	0.76	0.83	0.86	25.38
2014/10/29 16:10:03	0.84	0.93	0.72	0.76	0.84	0.87	25.38
2014/10/29 16:15:02	0.81	0.93	0.70	0.77	0.84	0.87	25.38
2014/10/29 16:20:03	0.84	0.93	0.71	0.78	0.83	0.88	25.17
2014/10/29 16:25:03	0.85	0.93	0.71	0.76	0.83	0.89	25.38
2014/10/29 16:30:03	0.85	0.93	0.72	0.80	0.84	0.87	25.38
2014/10/29 16:35:03	0.84	0.94	0.72	0.77	0.82	0.87	25.38
2014/10/29 16:40:03	0.85	0.94	0.71	0.79	0.80	0.86	25.38
2014/10/29 16:45:03	0.83	0.95	0.71	0.79	0.82	0.88	25.38
2014/10/29 16:50:03	0.84	0.95	0.71	0.76	0.83	0.88	25.38
2014/10/29 16:55:02	0.84	0.94	0.70	0.77	0.83	0.87	25.38
2014/10/29 17:00:02	0.85	0.94	0.71	0.76	0.84	0.87	25.17
2014/10/29 17:05:03	0.84	0.95	0.71	0.80	0.84	0.88	25.38
2014/10/29 17:10:03	0.83	0.94	0.71	0.78	0.82	0.91	25.38
2014/10/29 17:15:03	0.83	0.94	0.71	0.78	0.83	0.86	25.38
2014/10/29 17:20:03	0.84	0.93	0.71	0.78	0.82	0.87	25.38
2014/10/29 17:25:03	0.85	0.95	0.72	0.78	0.84	0.87	25.38
2014/10/29 17:30:03	0.83	0.94	0.71	0.76	0.82	0.88	25.38
2014/10/29 17:35:03	0.84	0.93	0.72	0.76	0.82	0.87	25.38
2014/10/29 17:40:03	0.85	0.94	0.70	0.78	0.82	0.88	25.38
2014/10/29 17:45:03	0.83	0.93	0.71	0.76	0.84	0.87	25.38
2014/10/29 17:50:03	0.83	0.94	0.72	0.76	0.84	0.86	25.17
2014/10/29 17:55:03	0.83	0.93	0.70	0.76	0.84	0.91	25.17
2014/10/29 18:00:03	0.83	0.94	0.71	0.77	0.84	0.87	25.17
2014/10/29 18:05:02	0.85	0.93	0.72	0.76	0.86	0.86	25.17
2014/10/29 18:10:02	0.85	0.94	0.72	0.78	0.84	0.87	25.17
2014/10/29 18:15:03	0.82	0.97	0.71	0.77	0.84	0.88	25.17
2014/10/29 18:20:03	0.84	0.93	0.71	0.76	0.82	0.87	25.17
2014/10/29 18:25:03	0.84	0.94	0.72	0.76	0.83	0.86	25.17
2014/10/29 18:30:03	0.84	0.91	0.72	0.77	0.81	0.89	25.17
2014/10/29 18:35:03	0.85	0.94	0.71	0.78	0.82	0.88	25.17
2014/10/29 18:40:02	0.85	0.95	0.72	0.77	0.83	0.89	25.17
2014/10/29 18:45:03	0.85	0.95	0.72	0.76	0.82	0.87	25.17
2014/10/29 18:50:02	0.84	0.93	0.71	0.76	0.84	0.87	25.17
2014/10/29 18:55:03	0.83	0.94	0.71	0.80	0.83	0.86	25.17
2014/10/29 19:00:02	0.85	0.93	0.72	0.78	0.82	0.87	25.17
2014/10/29 19:05:02	0.85	0.94	0.70	0.78	0.83	0.87	25.17
2014/10/29 19:10:03	0.83	0.94	0.71	0.79	0.77	0.88	25.17
2014/10/29 19:15:03	0.84	0.93	0.72	0.77	0.84	0.88	25.17
2014/10/29 19:20:03	0.84	0.93	0.72	0.77	0.83	0.89	25.17
2014/10/29 19:25:03	0.83	0.94	0.71	0.77	0.83	0.89	25.17
2014/10/29 19:30:03	0.83	0.94	0.71	0.77	0.83	0.87	25.17
2014/10/29 19:35:03	0.84	0.93	0.72	0.78	0.82	0.88	25.17
2014/10/29 19:40:03	0.85	0.95	0.71	0.78	0.83	0.88	25.17
2014/10/29 19:45:02	0.85	0.94	0.71	0.78	0.82	0.89	25.17
2014/10/29 19:50:03	0.84	0.94	0.71	0.76	0.82	0.88	25.17
2014/10/29 19:55:02	0.85	0.93	0.72	0.77	0.83	0.88	25.17
2014/10/29 20:00:02	0.83	0.94	0.72	0.78	0.82	0.88	24.97
2014/10/29 20:05:03	0.84	0.94	0.71	0.77	0.80	0.87	24.97
2014/10/29 20:10:03	0.84	0.95	0.70	0.76	0.84	0.86	24.97
2014/10/29 20:15:03	0.83	0.95	0.70	0.78	0.80	0.87	24.97
2014/10/29 20:20:03	0.83	0.94	0.70	0.77	0.82	0.87	24.97
2014/10/29 20:25:02	0.85	0.93	0.71	0.80	0.84	0.88	24.77
2014/10/29 20:30:02	0.83	0.93	0.72	0.80	0.81	0.88	24.77
2014/10/29 20:35:03	0.85	0.93	0.71	0.79	0.81	0.85	24.77
2014/10/29 20:40:03	0.85	0.93	0.70	0.78	0.84	0.88	24.77
2014/10/29 20:45:03	0.84	0.94	0.69	0.79	0.84	0.88	24.77
2014/10/29 20:50:02	0.83	0.93	0.70	0.79	0.82	0.87	24.77
2014/10/29 20:55:03	0.84	0.95	0.69	0.80	0.81	0.87	24.77
2014/10/29 21:00:02	0.85	0.94	0.70	0.79	0.83	0.87	24.77
2014/10/29 21:05:03	0.85	0.93	0.69	0.79	0.83	0.87	24.77
2014/10/29 21:10:03	0.84	0.94	0.69	0.79	0.84	0.86	24.56
2014/10/29 21:15:02	0.83	0.92	0.69	0.78	0.81	0.86	24.56
2014/10/29 21:20:03	0.85	0.91	0.70	0.80	0.81	0.86	24.56
2014/10/29 21:25:03	0.84	0.91	0.70	0.79	0.84	0.88	24.56
2014/10/29 21:30:03	0.85	0.92	0.69	0.79	0.84	0.87	24.56
2014/10/29 21:35:03	0.82	0.91	0.68	0.80	0.84	0.86	24.56
2014/10/29 21:40:03	0.81	0.93	0.69	0.80	0.85	0.82	24.56
2014/10/29 21:45:03	0.81	0.89	0.68	0.77	0.84	0.86	24.56
2014/10/29 21:50:03	0.81	0.92	0.68	0.76	0.82	0.85	24.36
2014/10/29 21:55:02	0.80	0.91	0.68	0.77	0.84	0.87	24.36
2014/10/29 22:00:03	0.81	0.92	0.69	0.78	0.82	0.86	24.56
2014/10/29 22:05:03	0.82	0.91	0.70	0.77	0.82	0.89	24.36
2014/10/29 22:10:03	0.81	0.91	0.69	0.77	0.83	0.84	24.36
2014/10/29 22:15:03	0.82	0.91	0.70	0.77	0.82	0.87	24.36
2014/10/29 22:20:03	0.81	0.91	0.69	0.74	0.86	0.87	24.36
2014/10/29 22:25:03	0.82	0.93	0.68	0.74	0.84	0.84	24.15
2014/10/29 22:30:02	0.83	0.92	0.69	0.74	0.84	0.87	24.15
2014/10/29 22:35:03	0.83	0.92	0.70	0.74	0.80	0.88	24.15
2014/10/29 22:40:02	0.81	0.90	0.69	0.75	0.82	0.88	23.95
2014/10/29 22:45:03	0.83	0.90	0.68	0.75	0.80	0.86	23.95
2014/10/29 22:50:03	0.81	0.92	0.69	0.76	0.80	0.85	23.75
2014/10/29 22:55:03	0.81	0.91	0.70	0.75	0.80	0.85	23.75
2014/10/29 23:00:03	0.82	0.91	0.69	0.72	0.80	0.86	23.75
2014/10/29 23:05:03	0.83	0.90	0.69	0.76	0.81	0.85	23.54
2014/10/29 23:10:02	0.82	0.89	0.71	0.74	0.80	0.85	23.54
2014/10/29 23:15:02	0.81	0.90	0.71	0.76	0.79	0.85	23.54
2014/10/29 23:20:03	0.80	0.90	0.72	0.76	0.81	0.86	23.54
2014/10/29 23:25:03	0.79	0.91	0.71	0.75	0.81	0.87	23.34
2014/10/29 23:30:02	0.83	0.91	0.71	0.76	0.79	0.85	23.34
2014/10/29 23:35:03	0.81	0.89	0.71	0.75	0.78	0.83	23.14
2014/10/29 23:40:03	0.82	0.88	0.70	0.76	0.78	0.82	23.14
2014/10/29 23:45:02	0.81	0.90	0.68	0.75	0.79	0.84	23.14
2014/10/29 23:50:03	0.83	0.89	0.69	0.75	0.80	0.84	23.14
2014/10/29 23:55:03	0.81	0.89	0.70	0.74	0.78	0.83	23.14
2014/10/30 00:00:02	0.83	0.88	0.69	0.76	0.78	0.82	23.14
2014/10/30 00:05:02	0.82	0.89	0.70	0.76	0.79	0.85	22.93
2014/10/30 00:10:02	0.81	0.89	0.66	0.75	0.78	0.84	22.93
2014/10/30 00:15:02	0.82	0.87	0.67	0.74	0.79	0.83	22.93
2014/10/30 00:20:03	0.82	0.89	0.67	0.76	0.79	0.84	22.73
2014/10/30 00:25:03	0.82	0.91	0.66	0.75	0.78	0.84	22.73
2014/10/30 00:30:03	0.83	0.91	0.67	0.74	0.78	0.82	22.93
2014/10/30 00:35:03	0.81	0.89	0.67	0.75	0.79	0.84	22.73
2014/10/30 00:40:03	0.82	0.90	0.67	0.74	0.78	0.84	22.73
2014/10/30 00:45:03	0.82	0.89	0.66	0.75	0.77	0.84	22.73
2014/10/30 00:50:03	0.82	0.89	0.68	0.75	0.79	0.83	22.73
2014/10/30 00:55:02	0.81	0.91	0.68	0.74	0.79	0.83	22.73
2014/10/30 01:00:02	0.82	0.91	0.67	0.74	0.78	0.85	22.53
2014/10/30 01:05:03	0.81	0.89	0.67	0.73	0.80	0.84	22.53
2014/10/30 01:10:03	0.82	0.90	0.68	0.74	0.78	0.83	22.53
2014/10/30 01:15:02	0.83	0.91	0.66	0.75	0.79	0.84	22.53
2014/10/30 01:20:03	0.83	0.90	0.66	0.75	0.79	0.83	22.53
2014/10/30 01:25:02	0.83	0.91	0.66	0.75	0.78	0.85	22.53
2014/10/30 01:30:03	0.81	0.89	0.67	0.73	0.77	0.85	22.53
2014/10/30 01:35:02	0.80	0.92	0.67	0.75	0.76	0.87	22.53
2014/10/30 01:40:03	0.83	0.93	0.67	0.74	0.78	0.83	22.32
2014/10/30 01:45:03	0.81	0.93	0.67	0.75	0.78	0.83	22.32
2014/10/30 01:50:02	0.81	0.92	0.67	0.72	0.78	0.84	22.32
2014/10/30 01:55:02	0.81	0.89	0.66	0.74	0.78	0.83	22.32
2014/10/30 02:00:02	0.82	0.90	0.68	0.73	0.78	0.82	22.32
2014/10/30 02:05:02	0.83	0.91	0.67	0.75	0.79	0.83	22.32
2014/10/30 02:10:03	0.82	0.89	0.67	0.72	0.80	0.85	22.12
2014/10/30 02:15:03	0.81	0.89	0.67	0.72	0.78	0.86	22.12
2014/10/30 02:20:03	0.82	0.91	0.67	0.74	0.80	0.83	22.12
2014/10/30 02:25:02	0.79	0.92	0.64	0.76	0.75	0.85	22.12
2014/10/30 02:30:02	0.80	0.91	0.65	0.72	0.77	0.82	22.32
2014/10/30 02:35:03	0.79	0.89	0.65	0.74	0.79	0.84	22.12
2014/10/30 02:40:03	0.78	0.90	0.66	0.74	0.78	0.84	22.12
2014/10/30 02:45:03	0.81	0.90	0.65	0.76	0.80	0.85	22.12
2014/10/30 02:50:03	0.81	0.90	0.65	0.75	0.80	0.85	22.12
2014/10/30 02:55:03	0.80	0.90	0.64	0.74	0.78	0.84	22.12
2014/10/30 03:00:03	0.80	0.88	0.65	0.74	0.79	0.84	22.12
2014/10/30 03:05:02	0.79	0.90	0.65	0.75	0.78	0.84	21.91
2014/10/30 03:10:02	0.80	0.89	0.65	0.76	0.78	0.84	21.91
2014/10/30 03:15:03	0.80	0.90	0.65	0.75	0.78	0.80	21.91
2014/10/30 03:20:03	0.80	0.90	0.65	0.74	0.78	0.83	21.91
2014/10/30 03:25:03	0.79	0.90	0.65	0.75	0.77	0.85	21.91
2014/10/30 03:30:03	0.81	0.88	0.65	0.75	0.75	0.83	21.91
2014/10/30 03:35:02	0.78	0.92	0.65	0.76	0.79	0.83	21.91
2014/10/30 03:40:03	0.79	0.90	0.68	0.75	0.80	0.84	21.91
2014/10/30 03:45:03	0.80	0.89	0.65	0.74	0.78	0.84	21.91
2014/10/30 03:50:03	0.80	0.92	0.65	0.75	0.79	0.82	21.91
2014/10/30 03:55:02	0.80	0.88	0.64	0.75	0.79	0.84	21.91
2014/10/30 04:00:03	0.80	0.90	0.65	0.74	0.75	0.81	21.71
2014/10/30 04:05:03	0.79	0.89	0.65	0.74	0.78	0.85	21.91
2014/10/30 04:10:03	0.78	0.89	0.65	0.76	0.78	0.84	21.71
2014/10/30 04:15:03	0.80	0.87	0.65	0.73	0.79	0.83	21.91
2014/10/30 04:20:03	0.80	0.88	0.65	0.75	0.78	0.83	21.91
2014/10/30 04:25:03	0.81	0.90	0.65	0.76	0.78	0.82	21.91
2014/10/30 04:30:03	0.79	0.89	0.66	0.75	0.78	0.84	21.71
2014/10/30 04:35:03	0.81	0.90	0.65	0.75	0.79	0.85	21.71
2014/10/30 04:40:03	0.79	0.90	0.64	0.75	0.76	0.83	21.71
2014/10/30 04:45:02	0.78	0.90	0.65	0.74	0.77	0.83	21.71
2014/10/30 04:50:02	0.79	0.91	0.66	0.75	0.78	0.80	21.71
2014/10/30 04:55:02	0.80	0.91	0.65	0.75	0.77	0.82	21.71
2014/10/30 05:00:02	0.79	0.90	0.64	0.76	0.76	0.85	21.71
2014/10/30 05:05:03	0.78	0.90	0.64	0.75	0.76	0.85	21.71
2014/10/30 05:10:03	0.80	0.89	0.65	0.76	0.76	0.82	21.71
2014/10/30 05:15:02	0.79	0.89	0.65	0.76	0.77	0.83	21.51
2014/10/30 05:20:03	0.79	0.90	0.65	0.75	0.76	0.81	21.51
2014/10/30 05:25:02	0.79	0.89	0.65	0.75	0.77	0.82	21.51
2014/10/30 05:30:03	0.80	0.90	0.65	0.76	0.76	0.83	21.51
2014/10/30 05:35:03	0.79	0.87	0.65	0.76	0.76	0.79	21.51
2014/10/30 05:40:02	0.79	0.89	0.65	0.75	0.76	0.80	21.71
2014/10/30 05:45:03	0.80	0.91	0.64	0.76	0.77	0.82	21.51
2014/10/30 05:50:03	0.80	0.89	0.65	0.76	0.75	0.83	21.51
2014/10/30 05:55:02	0.78	0.91	0.65	0.75	0.78	0.85	21.51
2014/10/30 06:00:03	0.80	0.91	0.64	0.75	0.75	0.82	21.51
2014/10/30 06:05:03	0.80	0.90	0.64	0.76	0.77	0.83	21.51
2014/10/30 06:10:03	0.82	0.90	0.65	0.75	0.75	0.82	21.51
2014/10/30 06:15:02	0.81	0.89	0.65	0.75	0.76	0.81	21.51
2014/10/30 06:20:03	0.81	0.89	0.65	0.75	0.76	0.83	21.51
2014/10/30 06:25:03	0.80	0.87	0.65	0.72	0.79	0.80	21.51
2014/10/30 06:30:03	0.79	0.89	0.65	0.73	0.77	0.85	21.71
2014/10/30 06:35:02	0.81	0.90	0.65	0.73	0.76	0.84	21.91
2014/10/30 06:40:03	0.79	0.90	0.65	0.72	0.77	0.84	21.91
2014/10/30 06:45:02	0.79	0.88	0.65	0.73	0.78	0.85	21.91
2014/10/30 06:50:03	0.80	0.90	0.65	0.73	0.79	0.85	22.12
2014/10/30 06:55:03	0.79	0.90	0.67	0.74	0.78	0.84	22.12
2014/10/30 07:00:03	0.80	0.90	0.67	0.75	0.78	0.83	22.12
2014/10/30 07:05:03	0.82	0.90	0.66	0.74	0.78	0.85	22.32
2014/10/30 07:10:02	0.81	0.90	0.67	0.75	0.79	0.83	22.32
2014/10/30 07:15:03	0.82	0.88	0.68	0.74	0.78	0.83	22.32
2014/10/30 07:20:03	0.81	0.90	0.69	0.76	0.79	0.85	22.53
2014/10/30 07:25:02	0.79	0.89	0.69	0.76	0.78	0.83	22.53
2014/10/30 07:30:03	0.81	0.90	0.69	0.76	0.79	0.84	22.53
2014/10/30 07:35:03	0.82	0.89	0.69	0.74	0.78	0.84	22.53
2014/10/30 07:40:03	0.80	0.90	0.67	0.76	0.78	0.85	22.53
2014/10/30 07:45:02	0.82	0.89	0.66	0.75	0.78	0.83	22.53
2014/10/30 07:50:03	0.82	0.88	0.67	0.74	0.78	0.84	22.73
2014/10/30 07:55:03	0.80	0.88	0.67	0.76	0.79	0.83	22.73
2014/10/30 08:00:03	0.81	0.89	0.67	0.75	0.76	0.86	22.73
2014/10/30 08:05:03	0.79	0.90	0.68	0.75	0.81	0.86	22.93
2014/10/30 08:10:03	0.79	0.88	0.67	0.77	0.78	0.85	22.73
2014/10/30 08:15:03	0.79	0.90	0.67	0.77	0.79	0.86	22.93
2014/10/30 08:25:02	0.81	0.90	0.66	0.77	0.80	0.87	23.14
2014/10/30 08:30:03	0.80	0.89	0.68	0.76	0.79	0.86	23.14
2014/10/30 08:35:02	0.79	0.89	0.67	0.77	0.81	0.85	23.14
2014/10/30 08:40:03	0.79	0.88	0.66	0.77	0.78	0.85	23.14
2014/10/30 08:45:02	0.79	0.88	0.68	0.76	0.82	0.84	23.14
2014/10/30 08:50:02	0.79	0.90	0.66	0.77	0.78	0.81	23.14
2014/10/30 08:55:03	0.81	0.89	0.67	0.77	0.82	0.86	23.34
2014/10/30 09:00:03	0.79	0.90	0.68	0.76	0.81	0.86	23.34
2014/10/30 09:05:03	0.80	0.90	0.68	0.78	0.82	0.87	23.54
2014/10/30 09:10:03	0.80	0.91	0.67	0.77	0.81	0.86	23.34
2014/10/30 09:15:02	0.81	0.92	0.67	0.76	0.80	0.85	23.54
2014/10/30 09:20:03	0.80	0.91	0.70	0.77	0.84	0.87	23.54
2014/10/30 09:25:02	0.80	0.93	0.69	0.76	0.82	0.87	23.54
2014/10/30 09:30:03	0.79	0.93	0.69	0.77	0.81	0.87	23.75
2014/10/30 09:35:03	0.81	0.95	0.70	0.76	0.81	0.85	23.75
2014/10/30 09:40:03	0.79	0.93	0.69	0.77	0.80	0.86	23.75
2014/10/30 09:45:03	0.83	0.94	0.69	0.77	0.80	0.86	23.75
2014/10/30 09:50:02	0.83	0.91	0.76	0.78	0.82	0.85	23.95
2014/10/30 09:55:03	0.05	0.03	0.01	0.07	0.03	0.05	24.36
2014/10/30 09:56:21	0.07	0.03	0.01	0.07	0.03	0.05	24.36
2014/10/30 10:00:03	0.05	0.03	0.01	0.07	0.03	0.05	24.36
2014/10/30 10:05:02	0.05	0.03	0.01	0.07	0.03	0.05	24.56
2014/10/30 10:10:03	0.05	0.03	0.01	0.07	0.04	0.05	24.56
2014/10/30 10:15:03	0.03	0.05	0.01	0.09	0.14	0.16	24.77
2014/10/30 10:17:04	0.03	0.05	0.03	0.09	0.14	0.14	24.56
2014/10/30 10:20:03	0.76	0.63	0.82	0.86	0.82	0.87	24.36
2014/10/30 10:25:03	0.75	0.62	0.81	0.94	0.80	0.87	24.15
2014/10/30 10:30:03	0.76	0.63	0.80	0.94	0.82	0.87	23.95
2014/10/30 10:35:03	0.76	0.62	0.82	0.92	0.81	0.86	23.75
2014/10/30 10:40:02	0.74	0.64	0.81	0.91	0.82	0.88	23.75
2014/10/30 10:45:03	0.73	0.62	0.82	0.91	0.84	0.87	23.75
2014/10/30 10:50:03	0.73	0.62	0.82	0.91	0.83	0.86	23.75
2014/10/30 10:55:02	0.73	0.60	0.82	0.90	0.82	0.87	23.54
2014/10/30 11:00:03	0.73	0.63	0.81	0.92	0.82	0.87	23.54
2014/10/30 11:05:02	0.74	0.60	0.82	0.91	0.81	0.87	23.54
2014/10/30 11:10:03	0.74	0.60	0.83	0.92	0.83	0.87	23.34
2014/10/30 11:15:03	0.72	0.60	0.82	0.94	0.84	0.87	23.54
2014/10/30 11:20:03	0.72	0.62	0.83	0.94	0.81	0.87	23.54
2014/10/30 11:25:03	0.73	0.63	0.83	0.90	0.80	0.88	23.54
2014/10/30 11:35:02	0.72	0.63	0.84	0.92	0.81	0.88	23.54
2014/10/30 11:40:03	0.73	0.61	0.85	0.92	0.80	0.87	23.54
2014/10/30 11:45:02	0.74	0.61	0.83	0.91	0.81	0.87	23.34
2014/10/30 11:50:03	0.74	0.60	0.85	0.92	0.81	0.87	23.34
2014/10/30 11:55:03	0.74	0.63	0.84	0.92	0.81	0.87	23.34
2014/10/30 12:00:03	0.74	0.64	0.82	0.94	0.81	0.87	23.34
2014/10/30 12:05:03	0.72	0.60	0.85	0.94	0.80	0.88	23.34
2014/10/30 12:10:02	0.73	0.60	0.85	0.92	0.80	0.87	23.34
2014/10/30 12:15:03	0.72	0.61	0.84	0.91	0.81	0.87	23.34
2014/10/30 12:20:03	0.74	0.63	0.85	0.94	0.81	0.87	23.34
2014/10/30 12:25:03	0.74	0.62	0.83	0.95	0.81	0.89	23.34
2014/10/30 12:30:03	0.73	0.56	0.79	0.91	0.81	0.89	23.54
2014/10/30 12:35:03	0.72	0.63	0.85	0.92	0.82	0.87	23.54
2014/10/30 12:40:03	0.75	0.65	0.82	0.91	0.83	0.87	23.54
2014/10/30 12:45:03	0.73	0.64	0.83	0.92	0.82	0.89	23.54
2014/10/30 12:50:03	0.73	0.65	0.82	0.94	0.82	0.87	23.75
2014/10/30 12:55:03	0.74	0.65	0.82	0.93	0.83	0.87	23.75
2014/10/30 13:00:02	0.73	0.63	0.81	0.93	0.84	0.86	23.75
2014/10/30 13:05:03	0.74	0.64	0.81	0.94	0.84	0.87	23.75
2014/10/30 13:10:02	0.74	0.65	0.81	0.93	0.82	0.88	23.95
2014/10/30 13:15:03	0.74	0.64	0.81	0.94	0.80	0.87	23.95
2014/10/30 13:20:03	0.76	0.63	0.82	0.94	0.80	0.88	23.95
2014/10/30 13:25:03	0.76	0.63	0.83	0.94	0.81	0.87	24.15
2014/10/30 13:30:02	0.74	0.62	0.80	0.94	0.83	0.89	24.15
2014/10/30 13:35:02	0.76	0.60	0.82	0.94	0.81	0.87	24.15
2014/10/30 13:40:03	0.76	0.65	0.85	0.94	0.83	0.87	24.15
2014/10/30 13:45:02	0.75	0.62	0.81	0.92	0.84	0.86	24.15
2014/10/30 13:50:02	0.76	0.62	0.83	0.94	0.82	0.86	24.36
2014/10/30 13:55:03	0.74	0.62	0.82	0.94	0.83	0.89	24.36
2014/10/30 14:00:03	0.76	0.63	0.83	0.94	0.83	0.87	24.15
2014/10/30 14:05:03	0.77	0.63	0.81	0.94	0.81	0.88	24.15
2014/10/30 14:10:03	0.77	0.64	0.83	0.92	0.82	0.87	24.15
2014/10/30 14:15:03	0.75	0.65	0.81	0.96	0.80	0.87	24.15
2014/10/30 14:20:03	0.76	0.62	0.83	0.92	0.81	0.89	24.15
2014/10/30 14:25:03	0.75	0.65	0.81	0.93	0.82	0.87	24.15
2014/10/30 14:30:03	0.73	0.65	0.81	0.93	0.82	0.87	23.95
2014/10/30 14:35:03	0.74	0.65	0.81	0.92	0.84	0.87	23.95
2014/10/30 14:40:03	0.75	0.65	0.82	0.93	0.84	0.87	23.95
2014/10/30 14:45:03	0.74	0.63	0.82	0.94	0.83	0.88	23.75
2014/10/30 14:50:02	0.74	0.63	0.81	0.94	0.82	0.87	23.75
2014/10/30 14:55:02	0.74	0.62	0.82	0.94	0.83	0.89	23.75
2014/10/30 15:00:03	0.73	0.62	0.83	0.93	0.83	0.90	23.75
2014/10/30 15:05:03	0.74	0.62	0.85	0.94	0.84	0.88	23.75
2014/10/30 15:10:02	0.74	0.60	0.85	0.93	0.83	0.88	23.54
2014/10/30 15:15:03	0.73	0.63	0.84	0.95	0.81	0.88	23.54
2014/10/30 15:20:03	0.73	0.62	0.85	0.93	0.82	0.87	23.54
2014/10/30 15:25:03	0.74	0.61	0.85	0.92	0.80	0.87	23.54
2014/10/30 15:30:02	0.73	0.62	0.84	0.94	0.81	0.88	23.34
2014/10/30 15:35:03	0.72	0.60	0.84	0.92	0.81	0.87	23.54
2014/10/30 15:40:02	0.73	0.63	0.82	0.93	0.81	0.88	23.54
2014/10/30 15:45:03	0.73	0.61	0.83	0.92	0.81	0.88	23.34
2014/10/30 15:50:03	0.73	0.60	0.81	0.94	0.80	0.87	23.34
2014/10/30 15:55:03	0.73	0.61	0.85	0.92	0.80	0.89	23.34
2014/10/30 16:00:02	0.74	0.60	0.82	0.92	0.81	0.85	23.34
2014/10/30 16:05:03	0.72	0.61	0.84	0.94	0.81	0.86	23.34
2014/10/30 16:10:02	0.74	0.61	0.84	0.92	0.81	0.87	23.34
2014/10/30 16:15:03	0.73	0.60	0.81	0.93	0.80	0.85	23.14
2014/10/30 16:20:03	0.70	0.60	0.82	0.93	0.81	0.86	23.14
2014/10/30 16:25:03	0.72	0.61	0.81	0.94	0.82	0.84	23.14
2014/10/30 16:30:03	0.71	0.60	0.82	0.91	0.81	0.86	23.14
2014/10/30 16:35:03	0.73	0.59	0.83	0.94	0.80	0.87	23.14
2014/10/30 16:40:03	0.72	0.61	0.82	0.93	0.81	0.87	23.14
2014/10/30 16:45:03	0.72	0.68	0.85	0.94	0.80	0.86	23.14
2014/10/30 16:50:03	0.72	0.60	0.80	0.94	0.81	0.85	23.14
2014/10/30 16:55:02	0.72	0.61	0.80	0.94	0.78	0.86	23.14
[truncated: 43,714 more rows]
