# Supplementary material for: Functional variation in a key defense gene structures herbivore communities and alters plant performance
Source: PLoS One. 2018 Jun 6;13(6):e0197221. doi: 10.1371/journal.pone.0197221 (PMC5991399; doi:10.1371/journal.pone.0197221)
Supplement: S2 File — (ZIP) [file pone.0197221.s002.zip › S2_File/Mesocosm/Wasser.csv]

2014/12/28 16:44:30	99.91
2014/12/28 16:56:46	99.91
2014/12/28 17:00:23	99.91
2014/12/28 17:10:23	99.91
2014/12/28 17:20:22	99.91
2014/12/28 17:30:23	99.91
2014/12/28 17:40:23	99.91
2014/12/28 17:50:23	99.91
2014/12/28 18:00:23	99.91
2014/12/28 18:10:23	99.91
2014/12/28 18:20:23	99.91
2014/12/28 18:30:23	99.91
2014/12/28 18:40:23	99.91
2014/12/28 18:50:22	99.91
2014/12/28 19:00:22	99.91
2014/12/28 19:10:23	99.91
2014/12/28 19:20:23	99.91
2014/12/28 19:30:22	99.91
2014/12/28 19:40:23	99.91
2014/12/28 19:50:23	99.91
2014/12/28 20:00:22	99.91
2014/12/28 20:10:22	99.91
2014/12/28 20:20:23	99.91
2014/12/28 20:30:23	99.91
2014/12/28 20:40:22	99.91
2014/12/28 20:50:23	99.91
2014/12/28 21:00:23	99.91
2014/12/28 21:10:23	99.91
2014/12/28 21:20:22	99.91
2014/12/28 21:30:22	99.91
2014/12/28 21:40:23	99.91
2014/12/28 21:50:23	99.91
2014/12/28 22:00:22	99.91
2014/12/28 22:10:23	99.91
2014/12/28 22:20:23	99.91
2014/12/28 22:30:24	99.91
2014/12/28 22:40:23	99.91
2014/12/28 22:50:22	99.91
2014/12/28 23:00:23	99.91
2014/12/28 23:10:23	99.91
2014/12/28 23:20:23	99.91
2014/12/28 23:30:23	99.91
2014/12/28 23:40:23	99.91
2014/12/28 23:50:22	99.91
2014/12/29 00:00:22	99.91
2014/12/29 00:10:23	99.91
2014/12/29 00:20:23	99.91
2014/12/29 00:30:22	99.91
2014/12/29 00:40:23	99.91
2014/12/29 00:50:23	99.91
2014/12/29 01:00:22	99.91
2014/12/29 01:10:22	99.91
2014/12/29 01:20:23	99.91
2014/12/29 01:30:23	99.91
2014/12/29 01:40:22	99.91
2014/12/29 01:50:22	99.91
2014/12/29 02:00:23	99.91
2014/12/29 02:10:23	99.91
2014/12/29 02:20:23	99.91
2014/12/29 02:30:23	99.91
2014/12/29 02:40:23	99.91
2014/12/29 02:50:23	99.91
2014/12/29 03:00:23	99.91
2014/12/29 03:10:23	99.91
2014/12/29 03:20:23	99.91
2014/12/29 03:30:22	99.91
2014/12/29 03:40:22	99.91
2014/12/29 03:50:23	99.91
2014/12/29 04:00:22	99.91
2014/12/29 04:10:22	99.91
2014/12/29 04:20:22	99.91
2014/12/29 04:30:23	99.91
2014/12/29 04:40:22	99.91
2014/12/29 04:50:22	99.91
2014/12/29 05:00:23	99.91
2014/12/29 05:10:23	99.91
2014/12/29 05:20:22	99.91
2014/12/29 05:30:23	99.91
2014/12/29 05:40:23	99.91
2014/12/29 05:50:22	99.91
2014/12/29 06:00:22	99.91
2014/12/29 06:10:23	99.91
2014/12/29 06:20:23	99.91
2014/12/29 06:30:23	99.91
2014/12/29 06:40:23	99.91
2014/12/29 06:50:23	99.91
2014/12/29 07:00:23	99.91
2014/12/29 07:10:22	99.91
2014/12/29 07:20:23	99.91
2014/12/29 07:30:23	99.91
2014/12/29 07:40:23	99.91
2014/12/29 07:50:22	99.91
2014/12/29 08:00:23	99.91
2014/12/29 08:10:23	99.91
2014/12/29 08:20:23	99.91
2014/12/29 08:30:22	99.91
2014/12/29 08:40:23	99.91
2014/12/29 08:50:23	99.91
2014/12/29 09:00:23	99.91
2014/12/29 09:10:23	99.91
2014/12/29 09:20:23	99.91
2014/12/29 09:30:23	99.91
2014/12/29 09:40:23	99.91
2014/12/29 09:50:23	99.91
2014/12/29 10:00:23	99.91
2014/12/29 10:10:23	99.91
2014/12/29 10:20:23	99.91
2014/12/29 10:30:23	99.91
2014/12/29 10:40:23	99.91
2014/12/29 10:50:23	99.91
2014/12/29 11:00:23	99.91
2014/12/29 11:10:22	99.91
2014/12/29 11:20:23	99.91
2014/12/29 11:30:23	99.91
2014/12/29 11:40:23	99.91
2014/12/29 11:50:23	99.91
2014/12/29 12:00:23	99.91
2014/12/29 12:10:23	99.91
2014/12/29 12:20:23	99.91
2014/12/29 12:30:23	99.91
2014/12/29 12:40:23	99.91
2014/12/29 12:50:23	99.91
2014/12/29 13:00:24	99.91
2014/12/29 13:10:23	99.91
2014/12/29 13:20:23	99.91
2014/12/29 13:30:23	99.91
2014/12/29 13:40:24	99.91
2014/12/29 13:50:23	99.91
2014/12/29 14:00:23	99.91
2014/12/29 14:10:23	99.91
2014/12/29 14:20:22	99.91
2014/12/29 14:30:23	99.91
2014/12/29 14:40:23	99.91
2014/12/29 14:50:23	99.91
2014/12/29 15:00:22	99.91
2014/12/29 15:10:22	99.91
2014/12/29 15:20:22	99.91
2014/12/29 15:30:23	99.91
2014/12/29 15:40:22	99.91
2014/12/29 15:50:22	99.91
2014/12/29 16:00:23	99.91
2014/12/29 16:10:23	99.91
2014/12/29 16:20:22	99.91
2014/12/30 09:00:23	99.91
2014/12/30 09:00:51	99.91
2014/12/30 12:50:24	99.91
2014/12/30 12:50:49	99.91
2014/12/30 12:56:53	99.91
2014/12/30 13:00:24	99.91
2014/12/30 13:10:23	99.91
2014/12/30 13:20:22	99.91
2014/12/30 13:30:23	99.91
2014/12/30 13:40:23	99.91
2014/12/30 13:50:23	99.91
2014/12/30 14:00:24	99.91
2014/12/30 14:10:23	99.91
2014/12/30 14:20:23	99.91
2014/12/30 14:30:23	99.91
2014/12/30 14:40:23	99.91
2014/12/30 14:50:23	99.91
2014/12/30 15:00:23	99.91
2014/12/30 15:10:23	99.91
2014/12/30 15:20:23	99.91
2014/12/30 15:30:24	99.91
2014/12/30 15:40:23	99.91
2014/12/30 15:50:23	99.91
2014/12/30 16:00:23	99.91
2014/12/30 16:10:22	99.91
2014/12/30 16:20:23	99.91
2014/12/30 16:30:24	99.91
2014/12/30 16:40:23	99.91
2014/12/30 16:50:22	99.91
2014/12/30 17:00:24	99.91
2014/12/30 17:10:24	99.91
2014/12/30 17:20:23	99.09
2014/12/30 17:30:23	99.09
2014/12/30 17:40:23	99.09
2014/12/30 17:50:23	99.09
2014/12/30 18:00:24	98.93
2014/12/30 18:10:23	99.09
2014/12/30 18:20:23	98.93
2014/12/30 18:30:24	99.09
2014/12/30 18:40:23	98.93
2014/12/30 18:50:23	99.09
2014/12/30 19:00:24	99.09
2014/12/30 19:10:23	99.09
2014/12/30 19:20:22	99.09
2014/12/30 19:30:23	99.09
2014/12/30 19:40:23	98.93
2014/12/30 19:50:23	99.09
2014/12/30 20:00:23	99.09
2014/12/30 20:10:23	98.93
2014/12/30 20:20:23	98.93
2014/12/30 20:30:24	98.93
2014/12/30 20:40:23	99.09
2014/12/30 20:50:22	98.93
2014/12/30 21:00:24	98.93
2014/12/30 21:10:23	99.09
2014/12/30 21:20:22	98.93
2014/12/30 21:30:23	98.93
2014/12/30 21:40:23	98.93
2014/12/30 21:50:24	99.09
2014/12/30 22:00:23	98.93
2014/12/30 22:10:22	98.93
2014/12/30 22:20:23	98.93
2014/12/30 22:30:24	98.93
2014/12/30 22:40:23	99.09
2014/12/30 22:50:23	99.09
2014/12/30 23:00:23	99.09
2014/12/30 23:10:22	99.09
2014/12/30 23:20:23	99.09
2014/12/30 23:30:23	99.25
2014/12/30 23:40:23	99.09
2014/12/30 23:50:23	99.09
2014/12/31 00:00:23	99.25
2014/12/31 00:10:22	99.25
2014/12/31 00:20:23	99.09
2014/12/31 00:30:24	99.25
2014/12/31 00:40:23	99.25
2014/12/31 00:50:23	99.25
2014/12/31 01:00:24	99.25
2014/12/31 01:10:22	99.25
2014/12/31 01:20:23	99.25
2014/12/31 01:30:24	99.42
2014/12/31 01:40:23	99.25
2014/12/31 01:50:22	99.25
2014/12/31 02:00:24	99.25
2014/12/31 02:10:23	99.25
2014/12/31 02:20:22	99.25
2014/12/31 02:30:23	99.25
2014/12/31 02:40:23	99.42
2014/12/31 02:50:23	99.42
2014/12/31 03:00:23	99.25
2014/12/31 03:10:23	99.25
2014/12/31 03:20:23	99.42
2014/12/31 03:30:24	99.25
2014/12/31 03:40:23	99.42
2014/12/31 03:50:23	99.25
2014/12/31 04:00:24	99.42
2014/12/31 04:10:22	99.58
2014/12/31 04:20:23	99.42
2014/12/31 04:30:23	99.42
2014/12/31 04:40:23	99.42
2014/12/31 04:50:22	99.42
2014/12/31 05:00:32	99.42
2014/12/31 05:10:23	99.42
2014/12/31 05:20:22	99.42
2014/12/31 05:30:23	99.42
2014/12/31 05:40:22	99.58
2014/12/31 05:50:23	99.58
2014/12/31 06:00:24	99.42
2014/12/31 06:10:23	99.58
2014/12/31 06:20:23	99.58
2014/12/31 06:30:24	99.42
2014/12/31 06:40:23	99.58
2014/12/31 06:50:23	99.42
2014/12/31 07:00:23	99.42
2014/12/31 07:10:23	99.42
2014/12/31 07:20:22	99.42
2014/12/31 07:30:23	99.42
2014/12/31 07:40:23	99.42
2014/12/31 07:50:23	99.25
2014/12/31 08:00:23	99.25
2014/12/31 08:10:22	99.25
2014/12/31 08:20:23	99.42
2014/12/31 08:30:24	99.25
2014/12/31 08:40:22	99.42
2014/12/31 08:50:22	99.25
2014/12/31 09:00:24	99.42
2014/12/31 09:10:23	99.42
2014/12/31 09:20:22	99.25
2014/12/31 09:30:24	99.25
2014/12/31 09:40:23	99.58
2014/12/31 09:50:23	99.42
2014/12/31 10:00:23	99.58
2014/12/31 10:10:23	99.42
2014/12/31 10:20:23	99.42
2014/12/31 10:30:23	99.42
2014/12/31 10:40:22	99.58
2014/12/31 10:50:22	99.58
2014/12/31 11:00:23	99.58
2014/12/31 11:10:23	99.58
2014/12/31 11:20:22	99.58
2014/12/31 11:30:23	99.74
2014/12/31 11:40:23	99.74
2014/12/31 11:50:23	99.74
2014/12/31 12:00:24	99.74
2014/12/31 12:10:22	99.74
2014/12/31 12:20:23	99.74
2014/12/31 12:30:23	99.74
2014/12/31 12:40:22	99.91
2014/12/31 12:50:22	99.74
2014/12/31 13:00:23	99.74
2014/12/31 13:10:23	99.74
2014/12/31 13:20:23	99.74
2014/12/31 13:30:23	99.74
2014/12/31 13:40:22	99.74
2014/12/31 13:50:23	99.74
2014/12/31 14:00:22	99.58
2014/12/31 14:10:22	99.74
2014/12/31 14:20:23	99.74
2014/12/31 14:30:23	99.74
2014/12/31 14:40:22	99.58
2014/12/31 14:50:23	99.74
2014/12/31 15:00:23	99.58
2014/12/31 15:10:23	99.74
2014/12/31 15:20:22	99.74
2014/12/31 15:30:23	99.58
2014/12/31 15:40:23	99.74
2014/12/31 15:50:23	99.74
2014/12/31 16:00:24	99.58
2014/12/31 16:10:23	99.58
2014/12/31 16:20:23	99.58
2014/12/31 16:30:24	99.58
2014/12/31 16:40:23	99.58
2014/12/31 16:50:22	99.58
2014/12/31 17:00:24	99.58
2014/12/31 17:10:23	99.58
2014/12/31 17:20:22	99.58
2014/12/31 17:30:23	99.58
2014/12/31 17:40:22	99.58
2014/12/31 17:50:24	99.74
2014/12/31 18:00:23	99.74
2014/12/31 18:10:23	99.74
2014/12/31 18:20:23	99.74
2014/12/31 18:30:24	99.58
2014/12/31 18:40:22	99.58
2014/12/31 18:50:23	99.58
2014/12/31 19:00:23	99.42
2014/12/31 19:10:23	99.58
2014/12/31 19:20:22	99.58
2014/12/31 19:30:23	99.74
2014/12/31 19:40:23	99.58
2014/12/31 19:50:23	99.58
2014/12/31 20:00:24	99.58
2014/12/31 20:10:23	99.58
2014/12/31 20:20:22	99.42
2014/12/31 20:30:23	99.58
2014/12/31 20:40:22	99.58
2014/12/31 20:50:23	99.58
2014/12/31 21:00:24	99.58
2014/12/31 21:10:23	99.74
2014/12/31 21:20:22	99.58
2014/12/31 21:30:23	99.58
2014/12/31 21:40:23	99.58
2014/12/31 21:50:23	99.42
2014/12/31 22:00:23	99.58
2014/12/31 22:10:22	99.74
2014/12/31 22:20:23	99.58
2014/12/31 22:30:23	99.58
2014/12/31 22:40:23	99.58
2014/12/31 22:50:22	99.58
2014/12/31 23:00:24	99.74
2014/12/31 23:10:23	99.74
2014/12/31 23:20:23	99.58
2014/12/31 23:30:24	99.74
2014/12/31 23:40:23	99.58
2014/12/31 23:50:22	99.74
2015/01/01 00:00:23	99.74
2015/01/01 00:10:23	99.58
2015/01/01 00:20:23	99.74
2015/01/01 00:30:24	99.74
2015/01/01 00:40:22	99.74
2015/01/01 00:50:23	99.91
2015/01/01 01:00:23	99.74
2015/01/01 01:10:23	99.74
2015/01/01 01:20:23	99.74
2015/01/01 01:30:23	99.74
2015/01/01 01:40:22	99.74
2015/01/01 01:50:22	99.74
2015/01/01 02:00:24	99.91
2015/01/01 02:10:23	99.74
2015/01/01 02:20:23	99.91
2015/01/01 02:30:24	99.91
2015/01/01 02:40:23	99.91
2015/01/01 02:50:23	99.74
2015/01/01 03:00:23	99.74
2015/01/01 03:10:23	99.91
2015/01/01 03:20:23	99.91
2015/01/01 03:30:23	99.91
2015/01/01 03:40:23	99.91
2015/01/01 03:50:22	99.91
2015/01/01 04:00:24	99.74
2015/01/01 04:10:23	99.91
2015/01/01 04:20:23	99.91
2015/01/01 04:30:23	99.91
2015/01/01 04:40:23	99.91
2015/01/01 04:50:22	99.74
2015/01/01 05:00:23	99.91
2015/01/01 05:10:23	99.91
2015/01/01 05:20:23	99.91
2015/01/01 05:30:23	99.74
2015/01/01 05:40:23	99.91
2015/01/01 05:50:23	99.91
2015/01/01 06:00:22	99.91
2015/01/01 06:10:23	99.91
2015/01/01 06:20:23	99.91
2015/01/01 06:30:23	99.91
2015/01/01 06:40:22	99.91
2015/01/01 06:50:23	99.91
2015/01/01 07:00:24	99.91
2015/01/01 07:10:23	99.74
2015/01/01 07:20:22	99.74
2015/01/01 07:30:23	99.91
2015/01/01 07:40:23	99.74
2015/01/01 07:50:23	99.91
2015/01/01 08:00:24	99.74
2015/01/01 08:10:22	99.74
2015/01/01 08:20:23	99.74
2015/01/01 08:30:24	99.74
2015/01/01 08:40:23	99.91
2015/01/01 08:50:22	99.74
2015/01/01 09:00:24	99.91
2015/01/01 09:10:23	99.74
2015/01/01 09:20:23	99.74
2015/01/01 09:30:23	99.91
2015/01/01 09:40:23	99.91
2015/01/01 09:50:24	99.74
2015/01/01 10:00:24	99.74
2015/01/01 10:10:23	99.91
2015/01/01 10:20:23	99.91
2015/01/01 10:30:24	99.91
2015/01/01 10:40:22	99.91
2015/01/01 10:50:22	99.91
2015/01/01 11:00:23	99.91
2015/01/01 11:10:23	99.91
2015/01/01 11:20:23	99.91
2015/01/01 11:30:22	99.91
2015/01/01 11:40:22	99.91
2015/01/01 11:50:23	99.91
2015/01/01 12:00:23	99.91
2015/01/01 12:10:23	99.91
2015/01/01 12:20:23	99.91
2015/01/01 12:30:23	99.91
2015/01/01 12:40:23	99.91
2015/01/01 12:50:23	99.91
2015/01/01 13:00:23	99.91
2015/01/01 13:10:23	99.91
2015/01/01 13:20:23	99.91
2015/01/01 13:30:23	99.91
2015/01/01 13:40:23	99.91
2015/01/01 13:50:23	99.91
2015/01/01 14:00:23	99.91
2015/01/01 14:10:23	99.91
2015/01/01 14:20:22	99.91
2015/01/01 14:30:22	99.91
2015/01/01 14:40:23	99.91
2015/01/01 14:50:23	99.91
2015/01/01 15:00:23	99.91
2015/01/01 15:10:22	99.91
2015/01/01 15:20:23	99.91
2015/01/01 15:30:23	99.91
2015/01/01 15:40:23	99.91
2015/01/01 15:50:23	99.91
2015/01/01 16:00:24	99.91
2015/01/01 16:10:22	99.91
2015/01/01 16:20:23	99.91
2015/01/01 16:30:23	99.91
2015/01/01 16:40:23	99.91
2015/01/01 16:50:22	99.91
2015/01/01 17:00:23	99.91
2015/01/01 17:10:23	99.91
2015/01/01 17:20:22	99.91
2015/01/01 17:30:24	99.09
2015/01/01 17:40:23	99.09
2015/01/01 17:50:23	99.09
2015/01/01 18:00:24	99.09
2015/01/01 18:10:22	98.93
2015/01/01 18:20:23	99.09
2015/01/01 18:30:24	98.93
2015/01/01 18:40:24	98.93
2015/01/01 18:50:23	98.93
2015/01/01 19:00:23	98.93
2015/01/01 19:10:23	99.09
2015/01/01 19:20:24	98.93
2015/01/01 19:30:22	98.93
2015/01/01 19:40:22	98.93
2015/01/01 19:50:23	98.93
2015/01/01 20:00:24	98.93
2015/01/01 20:10:23	99.09
2015/01/01 20:20:23	99.09
2015/01/01 20:30:24	98.93
2015/01/01 20:40:23	99.09
2015/01/01 20:50:22	99.09
2015/01/01 21:00:23	99.09
2015/01/01 21:10:23	99.09
2015/01/01 21:20:23	99.09
2015/01/01 21:30:24	99.09
2015/01/01 21:40:23	99.09
2015/01/01 21:50:23	99.09
2015/01/01 22:00:24	99.09
2015/01/01 22:10:22	98.93
2015/01/01 22:20:22	98.93
2015/01/01 22:30:23	99.09
2015/01/01 22:40:22	99.25
2015/01/01 22:50:23	99.09
2015/01/01 23:00:23	99.25
2015/01/01 23:10:23	99.25
2015/01/01 23:20:22	99.25
2015/01/01 23:30:23	99.25
2015/01/01 23:40:23	99.42
2015/01/01 23:50:23	99.42
2015/01/02 00:00:23	99.42
2015/01/02 00:10:23	99.42
2015/01/02 00:20:23	99.25
2015/01/02 00:30:24	99.42
2015/01/02 00:40:23	99.25
2015/01/02 00:50:23	99.42
2015/01/02 01:00:23	99.25
2015/01/02 01:10:23	99.42
2015/01/02 01:20:23	99.25
2015/01/02 01:30:23	99.42
2015/01/02 01:40:24	99.25
2015/01/02 01:50:23	99.25
2015/01/02 02:00:23	99.42
2015/01/02 02:10:23	99.42
2015/01/02 02:20:23	99.25
2015/01/02 02:30:23	99.25
2015/01/02 02:40:23	99.09
2015/01/02 02:50:24	99.25
2015/01/02 03:00:24	99.25
2015/01/02 03:10:23	99.09
2015/01/02 03:20:23	99.25
2015/01/02 03:30:24	99.25
2015/01/02 03:40:23	99.25
2015/01/02 03:50:23	99.25
2015/01/02 04:00:23	99.25
2015/01/02 04:10:24	99.25
2015/01/02 04:20:23	99.09
2015/01/02 04:30:23	99.09
2015/01/02 04:40:23	99.09
2015/01/02 04:50:23	99.09
2015/01/02 05:00:23	99.09
2015/01/02 05:10:23	99.09
2015/01/02 05:20:23	99.09
2015/01/02 05:30:34	99.09
2015/01/02 05:40:22	99.25
2015/01/02 05:50:23	99.09
2015/01/02 06:00:24	99.09
2015/01/02 06:10:23	99.25
2015/01/02 06:20:23	99.09
2015/01/02 06:30:23	99.09
2015/01/02 06:40:22	99.09
2015/01/02 06:50:22	99.09
2015/01/02 07:00:23	98.93
2015/01/02 07:10:23	98.93
2015/01/02 07:20:22	98.93
2015/01/02 07:30:23	98.93
2015/01/02 07:40:23	99.09
2015/01/02 07:50:23	98.93
2015/01/02 08:00:24	98.76
2015/01/02 08:10:23	99.09
2015/01/02 08:20:23	98.93
2015/01/02 08:30:24	98.93
2015/01/02 08:40:22	98.93
2015/01/02 08:50:23	98.93
2015/01/02 09:00:23	98.76
2015/01/02 09:10:23	98.93
2015/01/02 09:20:22	98.93
2015/01/02 09:30:23	98.93
2015/01/02 09:40:23	98.93
2015/01/02 09:50:23	98.93
2015/01/02 10:00:24	99.09
2015/01/02 10:10:23	98.93
2015/01/02 10:20:23	98.93
2015/01/02 10:30:24	98.76
2015/01/02 10:40:23	98.93
2015/01/02 10:50:22	98.93
2015/01/02 11:00:23	98.93
2015/01/02 11:10:23	98.93
2015/01/02 11:20:22	98.93
2015/01/02 11:30:23	98.93
2015/01/02 11:40:23	98.93
2015/01/02 11:50:24	99.09
2015/01/02 12:00:24	99.09
2015/01/02 12:10:23	98.93
2015/01/02 12:20:23	99.09
2015/01/02 12:30:23	98.93
2015/01/02 12:40:23	99.09
2015/01/02 12:50:23	99.09
2015/01/02 13:00:24	98.93
2015/01/02 13:10:23	99.09
2015/01/02 13:20:22	99.09
2015/01/02 13:30:24	99.09
2015/01/02 13:40:23	99.09
2015/01/02 13:50:23	99.09
2015/01/02 14:00:24	99.25
2015/01/02 14:10:22	99.25
2015/01/02 14:20:23	99.25
2015/01/02 14:30:24	99.09
2015/01/02 14:40:22	99.25
2015/01/02 14:50:22	99.25
2015/01/02 15:00:23	99.25
2015/01/02 15:10:23	99.25
2015/01/02 15:20:22	99.25
2015/01/02 15:30:23	99.25
2015/01/02 15:40:22	99.25
2015/01/02 15:50:23	99.25
2015/01/02 16:00:24	99.25
2015/01/02 16:10:22	99.09
2015/01/02 16:20:23	99.25
2015/01/02 16:30:24	99.09
2015/01/02 16:40:24	98.93
2015/01/02 16:50:22	99.09
2015/01/02 17:00:24	99.09
2015/01/02 17:10:23	98.93
2015/01/02 17:20:24	98.93
2015/01/02 17:30:22	98.76
2015/01/02 17:40:23	98.93
2015/01/02 17:50:23	98.93
2015/01/02 18:00:24	98.93
2015/01/02 18:10:23	98.93
2015/01/02 18:20:23	98.93
2015/01/02 18:30:23	98.93
2015/01/02 18:40:22	98.93
2015/01/02 18:50:22	98.76
2015/01/02 19:00:23	98.93
2015/01/02 19:10:23	98.93
2015/01/02 19:20:22	98.93
2015/01/02 19:30:23	98.93
2015/01/02 19:40:23	98.76
2015/01/02 19:50:23	98.93
2015/01/02 20:00:24	98.76
2015/01/02 20:10:22	98.76
2015/01/02 20:20:23	98.93
2015/01/02 20:30:23	98.93
2015/01/02 20:40:22	98.93
2015/01/02 20:50:23	98.76
2015/01/02 21:00:23	98.93
2015/01/02 21:10:23	98.76
2015/01/02 21:20:22	98.60
2015/01/02 21:30:23	98.93
2015/01/02 21:40:23	98.76
2015/01/02 21:50:23	98.76
2015/01/02 22:00:24	98.93
2015/01/02 22:10:23	98.93
2015/01/02 22:20:23	98.76
2015/01/02 22:30:23	99.09
2015/01/02 22:40:23	98.93
2015/01/02 22:50:22	98.93
2015/01/02 23:00:23	98.93
2015/01/02 23:10:23	98.93
2015/01/02 23:20:23	99.09
2015/01/02 23:30:24	99.09
2015/01/02 23:40:23	99.09
2015/01/02 23:50:24	98.93
2015/01/03 00:00:23	99.09
2015/01/03 00:10:23	98.93
2015/01/03 00:20:23	99.09
2015/01/03 00:30:24	98.93
2015/01/03 00:40:22	99.09
2015/01/03 00:50:22	98.93
2015/01/03 01:00:24	99.09
2015/01/03 01:10:22	99.09
2015/01/03 01:20:22	99.09
2015/01/03 01:30:24	99.09
2015/01/03 01:40:24	99.09
2015/01/03 01:50:22	99.09
2015/01/03 02:00:23	99.09
2015/01/03 02:10:23	99.09
2015/01/03 02:20:22	99.25
2015/01/03 02:30:24	99.25
2015/01/03 02:40:23	99.09
2015/01/03 02:50:23	99.25
2015/01/03 03:00:23	98.93
2015/01/03 03:10:23	99.09
2015/01/03 03:20:23	99.09
2015/01/03 03:30:24	98.93
2015/01/03 03:40:23	99.09
2015/01/03 03:50:23	99.09
2015/01/03 04:00:24	99.09
2015/01/03 04:10:23	99.09
2015/01/03 04:20:23	98.93
2015/01/03 04:30:23	99.25
2015/01/03 04:40:23	99.09
2015/01/03 04:50:23	99.09
2015/01/03 05:00:23	99.09
2015/01/03 05:10:23	99.25
2015/01/03 05:20:24	99.25
2015/01/03 05:30:23	99.09
2015/01/03 05:40:23	99.25
2015/01/03 05:50:23	99.25
2015/01/03 06:00:24	99.09
2015/01/03 06:10:22	99.09
2015/01/03 06:20:23	99.25
2015/01/03 06:30:24	99.09
2015/01/03 06:40:22	99.09
2015/01/03 06:50:23	99.09
2015/01/03 07:00:24	99.09
2015/01/03 07:10:23	98.93
2015/01/03 07:20:22	99.09
2015/01/03 07:30:24	98.93
2015/01/03 07:40:23	98.93
2015/01/03 07:50:23	98.93
2015/01/03 08:00:23	98.93
2015/01/03 08:10:22	99.09
2015/01/03 08:20:23	98.93
2015/01/03 08:30:23	98.93
2015/01/03 08:40:22	98.93
2015/01/03 08:50:23	98.93
2015/01/03 09:00:24	99.09
2015/01/03 09:10:23	99.09
2015/01/03 09:20:23	99.09
2015/01/03 09:30:23	98.93
2015/01/03 09:40:23	99.09
2015/01/03 09:50:24	99.09
2015/01/03 10:00:24	99.09
2015/01/03 10:10:23	99.09
2015/01/03 10:20:23	99.09
2015/01/03 10:30:24	99.09
2015/01/03 10:40:23	99.09
2015/01/03 10:50:23	99.09
2015/01/03 11:00:23	99.25
2015/01/03 11:10:23	99.25
2015/01/03 11:20:22	99.25
2015/01/03 11:30:23	99.25
2015/01/03 11:40:23	99.25
2015/01/03 11:50:24	99.25
2015/01/03 12:00:23	99.25
2015/01/03 12:10:23	99.42
2015/01/03 12:20:23	99.25
2015/01/03 12:30:24	99.25
2015/01/03 12:40:22	99.25
2015/01/03 12:50:23	99.25
2015/01/03 13:00:23	99.42
2015/01/03 13:10:23	99.25
2015/01/03 13:20:23	99.42
2015/01/03 13:30:23	99.25
2015/01/03 13:40:23	99.25
2015/01/03 13:50:23	99.42
2015/01/03 14:00:23	99.25
2015/01/03 14:10:23	99.25
2015/01/03 14:20:23	99.42
2015/01/03 14:30:23	99.25
2015/01/03 14:40:22	99.25
2015/01/03 14:50:23	99.25
2015/01/03 15:00:24	99.25
2015/01/03 15:10:23	99.25
2015/01/03 15:20:23	99.09
2015/01/03 15:30:24	99.25
2015/01/03 15:40:23	99.25
2015/01/03 15:50:23	99.09
2015/01/03 16:00:23	99.25
2015/01/03 16:10:23	99.09
2015/01/03 16:20:23	99.09
2015/01/03 16:30:24	99.09
2015/01/03 16:40:23	98.93
2015/01/03 16:50:23	99.09
2015/01/03 17:00:24	98.93
2015/01/03 17:10:23	99.09
2015/01/03 17:20:22	99.09
2015/01/03 17:30:23	98.27
2015/01/03 17:40:23	97.62
2015/01/03 17:50:22	97.62
2015/01/03 18:00:24	97.62
2015/01/03 18:10:23	97.78
2015/01/03 18:20:23	97.62
2015/01/03 18:30:24	97.62
2015/01/03 18:40:22	97.78
2015/01/03 18:50:22	97.62
2015/01/03 19:00:24	97.78
2015/01/03 19:10:22	97.62
2015/01/03 19:20:22	97.62
2015/01/03 19:30:23	97.62
2015/01/03 19:40:23	97.46
2015/01/03 19:50:22	97.62
2015/01/03 20:00:23	97.46
2015/01/03 20:10:23	97.46
2015/01/03 20:20:23	97.46
2015/01/03 20:30:24	97.46
2015/01/03 20:40:23	97.46
2015/01/03 20:50:23	97.46
2015/01/03 21:00:24	97.13
2015/01/03 21:10:22	97.29
2015/01/03 21:20:22	97.46
2015/01/03 21:30:23	97.29
2015/01/03 21:40:23	97.29
2015/01/03 21:50:22	97.13
2015/01/03 22:00:23	97.13
2015/01/03 22:10:23	96.97
2015/01/03 22:20:23	97.29
2015/01/03 22:30:24	97.13
2015/01/03 22:40:23	97.13
2015/01/03 22:50:23	97.29
2015/01/03 23:00:24	97.13
2015/01/03 23:10:22	97.29
2015/01/03 23:20:23	97.46
2015/01/03 23:30:23	97.29
2015/01/03 23:40:24	97.46
2015/01/03 23:50:22	97.29
2015/01/04 00:00:23	97.46
2015/01/04 00:10:23	97.29
2015/01/04 00:20:22	97.46
2015/01/04 05:30:24	97.13
2015/01/04 05:40:23	97.29
2015/01/04 05:50:23	97.29
2015/01/04 06:00:24	97.13
2015/01/04 06:10:22	97.29
2015/01/04 06:20:23	97.29
2015/01/04 06:30:23	97.29
2015/01/04 06:40:23	97.29
2015/01/04 06:50:22	97.46
2015/01/04 07:00:23	97.29
2015/01/04 07:10:23	97.29
2015/01/04 07:20:23	97.29
2015/01/04 07:30:23	97.29
2015/01/04 07:40:23	97.13
2015/01/04 07:50:23	97.29
2015/01/04 08:00:23	97.13
2015/01/04 08:10:23	97.13
2015/01/04 08:20:23	97.29
2015/01/04 08:30:24	97.29
2015/01/04 08:40:22	97.13
2015/01/04 08:50:23	97.46
2015/01/04 09:00:23	97.46
2015/01/04 09:10:23	97.29
2015/01/04 09:20:24	97.29
2015/01/04 09:30:23	97.46
2015/01/04 09:40:23	97.62
2015/01/04 09:50:23	97.46
2015/01/04 10:00:24	97.46
2015/01/04 10:10:23	97.29
2015/01/04 10:20:23	97.46
2015/01/04 10:30:23	97.62
2015/01/04 10:40:22	97.46
2015/01/04 10:50:22	97.62
2015/01/04 11:00:23	97.62
2015/01/04 11:10:23	97.46
2015/01/04 11:20:22	97.62
2015/01/04 11:30:23	97.46
2015/01/04 11:40:23	97.78
2015/01/04 11:50:23	97.95
2015/01/04 12:00:24	97.78
2015/01/04 12:10:24	97.95
2015/01/04 12:20:22	97.95
2015/01/04 12:30:24	97.95
2015/01/04 12:40:22	97.95
2015/01/04 12:50:22	97.95
2015/01/04 13:00:23	98.11
2015/01/04 13:10:23	98.11
2015/01/04 13:20:22	97.95
2015/01/04 13:30:23	98.11
2015/01/04 13:40:23	98.11
2015/01/04 13:50:32	97.95
2015/01/04 14:00:23	98.11
2015/01/04 14:10:22	98.11
2015/01/04 14:20:22	97.95
2015/01/04 14:30:24	97.95
2015/01/04 14:40:24	97.95
2015/01/04 14:50:23	97.95
2015/01/04 15:00:23	97.78
2015/01/04 15:10:23	97.95
2015/01/04 15:20:24	97.95
2015/01/04 15:30:23	97.78
2015/01/04 15:40:23	97.95
2015/01/04 15:50:23	97.95
2015/01/04 16:00:24	97.78
2015/01/04 16:10:22	97.62
2015/01/04 16:20:22	97.62
2015/01/04 16:30:23	97.78
2015/01/04 16:40:22	97.62
2015/01/04 16:50:22	97.62
2015/01/04 17:00:24	97.62
2015/01/04 17:10:23	97.78
2015/01/04 17:20:22	97.62
2015/01/04 17:30:23	97.62
2015/01/04 17:40:23	97.62
2015/01/04 17:50:23	97.62
2015/01/04 18:00:24	97.62
2015/01/04 18:10:22	97.78
2015/01/04 18:20:23	97.62
2015/01/04 18:30:23	97.62
2015/01/04 18:40:24	97.62
2015/01/04 18:50:23	97.78
2015/01/04 19:00:23	97.46
2015/01/04 19:10:23	97.62
2015/01/04 19:20:22	97.46
2015/01/04 19:30:23	97.62
2015/01/04 19:40:23	97.62
2015/01/04 19:50:23	97.62
2015/01/04 20:00:22	97.46
2015/01/04 20:10:23	97.46
2015/01/04 20:20:23	97.46
2015/01/04 20:30:24	97.46
2015/01/04 20:40:22	97.62
2015/01/04 20:50:22	97.46
2015/01/04 21:00:24	97.62
2015/01/04 21:10:23	97.46
2015/01/04 21:20:22	97.62
2015/01/04 21:30:23	97.62
2015/01/04 21:40:23	97.29
2015/01/04 21:50:23	97.46
2015/01/04 22:00:22	97.46
2015/01/04 22:10:22	97.46
2015/01/04 22:20:23	97.46
2015/01/04 22:30:24	97.62
2015/01/04 22:40:23	97.62
2015/01/04 22:50:22	97.62
2015/01/04 23:00:24	97.78
2015/01/04 23:10:23	97.62
2015/01/04 23:20:22	97.46
2015/01/04 23:30:23	97.62
2015/01/04 23:40:23	97.62
2015/01/04 23:50:22	97.62
2015/01/05 00:00:23	97.62
2015/01/05 00:10:23	97.78
2015/01/05 00:20:23	97.46
2015/01/05 00:30:24	97.62
2015/01/05 00:40:23	97.62
2015/01/05 00:50:23	97.46
2015/01/05 01:00:24	97.46
2015/01/05 01:10:23	97.62
2015/01/05 01:20:23	97.62
2015/01/05 01:30:24	97.62
2015/01/05 01:40:22	97.46
2015/01/05 01:50:23	97.62
2015/01/05 02:00:23	97.62
2015/01/05 02:10:23	97.62
2015/01/05 02:20:22	97.78
2015/01/05 02:30:24	97.62
2015/01/05 02:40:23	97.78
2015/01/05 02:50:23	97.62
2015/01/05 03:00:23	97.62
2015/01/05 03:10:23	97.62
2015/01/05 03:20:23	97.62
2015/01/05 03:30:24	97.62
2015/01/05 03:40:22	97.46
2015/01/05 03:50:23	97.62
2015/01/05 04:00:24	97.62
2015/01/05 04:10:23	97.78
2015/01/05 04:20:22	97.62
2015/01/05 04:30:23	97.78
2015/01/05 04:40:23	97.78
2015/01/05 04:50:23	97.78
2015/01/05 05:00:23	97.78
2015/01/05 05:10:23	97.62
2015/01/05 05:20:22	97.78
2015/01/05 05:30:23	97.78
2015/01/05 05:40:23	97.78
2015/01/05 05:50:23	97.62
2015/01/05 06:00:24	97.78
2015/01/05 06:10:23	97.78
2015/01/05 06:20:23	97.78
2015/01/05 06:30:24	97.95
2015/01/05 06:40:22	97.62
2015/01/05 06:50:23	97.78
2015/01/05 07:00:24	97.78
2015/01/05 07:10:23	97.78
2015/01/05 07:20:23	97.62
2015/01/05 07:30:23	97.62
2015/01/05 07:40:23	97.78
2015/01/05 07:50:24	97.78
2015/01/05 08:00:22	97.62
2015/01/05 08:10:23	97.62
2015/01/05 08:20:23	97.78
2015/01/05 08:30:23	97.78
2015/01/05 08:40:23	97.62
2015/01/05 08:50:23	97.62
2015/01/05 09:00:23	97.78
2015/01/05 09:10:22	97.62
2015/01/05 09:20:23	97.78
2015/01/05 09:30:23	97.62
2015/01/05 09:40:23	97.95
2015/01/05 09:50:24	97.78
2015/01/05 10:00:23	97.95
2015/01/05 10:10:23	97.78
2015/01/05 10:20:23	97.95
2015/01/05 10:30:24	97.95
2015/01/05 10:40:23	98.27
2015/01/05 10:50:23	98.11
2015/01/05 11:00:24	98.11
2015/01/05 11:10:22	98.27
2015/01/05 11:20:23	98.27
2015/01/05 11:30:24	98.44
2015/01/05 11:40:23	98.27
2015/01/05 11:50:23	98.27
2015/01/05 12:00:23	98.44
2015/01/05 12:10:23	98.44
2015/01/05 12:20:23	98.44
2015/01/05 12:30:24	98.44
2015/01/05 12:40:23	98.44
2015/01/05 12:50:23	98.60
2015/01/05 13:00:24	98.60
2015/01/05 13:10:23	98.60
2015/01/05 13:20:22	98.60
2015/01/05 13:30:23	98.44
2015/01/05 13:40:23	98.44
2015/01/05 13:50:23	98.44
2015/01/05 14:00:24	98.60
2015/01/05 14:10:23	98.44
2015/01/05 14:20:23	98.60
2015/01/05 14:30:23	98.60
2015/01/05 14:40:22	98.60
2015/01/05 14:50:22	98.60
2015/01/05 15:00:23	98.60
2015/01/05 15:10:23	98.44
2015/01/05 15:20:23	98.44
2015/01/05 15:30:23	98.60
2015/01/05 15:40:23	98.44
2015/01/05 15:50:32	98.44
2015/01/05 16:00:24	98.27
2015/01/05 16:10:23	98.27
2015/01/05 16:20:23	98.11
2015/01/05 16:30:23	98.27
2015/01/05 16:40:23	98.11
2015/01/05 16:50:23	98.11
2015/01/05 17:00:24	98.27
2015/01/05 17:10:23	98.11
2015/01/05 17:20:24	98.11
2015/01/05 17:30:23	97.95
2015/01/05 17:40:22	97.62
2015/01/05 17:50:23	96.97
2015/01/05 18:00:23	96.97
2015/01/05 18:10:22	96.97
2015/01/05 18:20:22	96.97
2015/01/05 18:30:24	96.80
2015/01/05 18:40:23	96.80
2015/01/05 18:50:22	96.97
2015/01/05 19:00:23	96.97
2015/01/05 19:10:23	96.80
2015/01/05 19:20:22	96.97
2015/01/05 19:30:24	96.64
2015/01/05 19:40:23	96.64
2015/01/05 19:50:23	96.80
2015/01/05 20:00:24	96.64
2015/01/05 20:10:23	96.48
2015/01/05 20:20:23	96.48
2015/01/05 20:30:24	96.31
2015/01/05 20:40:22	96.31
2015/01/05 20:50:23	96.15
2015/01/05 21:00:23	96.15
2015/01/05 21:10:23	95.99
2015/01/05 21:20:24	96.15
2015/01/05 21:30:23	95.83
2015/01/05 21:40:23	95.99
2015/01/05 21:50:23	95.99
2015/01/05 22:00:24	95.83
2015/01/05 22:10:23	95.83
2015/01/05 22:20:23	95.66
2015/01/05 22:30:23	95.66
2015/01/05 22:40:22	95.83
2015/01/05 22:50:22	95.99
2015/01/05 23:00:23	95.66
2015/01/05 23:10:23	95.99
2015/01/05 23:20:23	95.99
2015/01/05 23:30:24	95.83
2015/01/05 23:40:23	95.99
2015/01/05 23:50:23	95.66
2015/01/06 00:00:24	95.66
2015/01/06 00:10:23	95.83
2015/01/06 00:20:23	95.99
2015/01/06 00:30:24	95.66
2015/01/06 00:40:22	95.66
2015/01/06 00:50:22	95.66
2015/01/06 01:00:24	95.83
2015/01/06 01:10:22	95.50
2015/01/06 01:20:22	95.50
2015/01/06 01:30:23	95.50
2015/01/06 01:40:23	95.50
2015/01/06 01:50:22	95.50
2015/01/06 02:00:23	95.50
2015/01/06 02:10:23	95.34
2015/01/06 02:20:23	95.50
2015/01/06 02:30:23	95.34
2015/01/06 02:40:22	95.66
2015/01/06 02:50:23	95.50
2015/01/06 03:00:24	95.50
2015/01/06 03:10:22	95.34
2015/01/06 03:20:23	95.34
2015/01/06 03:30:24	95.34
2015/01/06 03:40:23	95.50
2015/01/06 03:50:23	95.34
2015/01/06 04:00:24	95.34
2015/01/06 04:10:23	95.50
2015/01/06 04:20:23	95.50
2015/01/06 04:30:24	95.50
2015/01/06 04:40:23	95.17
2015/01/06 04:50:23	95.17
2015/01/06 05:00:23	95.17
2015/01/06 05:10:23	95.17
2015/01/06 05:20:23	95.50
2015/01/06 05:30:23	95.17
2015/01/06 05:40:23	95.34
2015/01/06 05:50:23	95.50
2015/01/06 06:00:24	95.34
2015/01/06 06:10:23	95.34
2015/01/06 06:20:23	95.34
2015/01/06 06:30:23	95.50
2015/01/06 06:40:22	95.50
2015/01/06 06:50:22	95.50
2015/01/06 07:00:24	95.34
2015/01/06 07:10:23	95.17
2015/01/06 07:20:22	95.34
2015/01/06 07:30:23	95.17
2015/01/06 07:40:23	95.66
2015/01/06 07:50:23	95.50
2015/01/06 08:00:24	95.66
2015/01/06 08:10:23	95.34
2015/01/06 08:20:23	95.66
2015/01/06 08:30:24	95.66
2015/01/06 08:40:23	95.66
2015/01/06 08:50:23	95.99
2015/01/06 09:00:24	95.66
2015/01/06 09:10:23	95.83
2015/01/06 09:20:22	95.99
2015/01/06 09:30:23	96.15
2015/01/06 09:40:23	96.15
2015/01/06 09:50:24	96.15
2015/01/06 10:00:23	96.31
2015/01/06 10:10:23	96.31
2015/01/06 10:20:23	96.31
2015/01/06 10:30:24	96.15
2015/01/06 10:40:22	95.99
2015/01/06 10:50:23	95.83
2015/01/06 11:00:23	95.50
2015/01/06 11:10:23	95.50
2015/01/06 11:20:22	95.50
2015/01/06 11:30:24	95.01
2015/01/06 11:40:23	94.36
2015/01/06 11:50:23	94.52
2015/01/06 12:00:24	94.85
2015/01/06 12:10:22	95.50
2015/01/06 12:20:22	95.83
2015/01/06 12:30:23	95.01
2015/01/06 12:40:23	95.17
2015/01/06 12:50:22	95.66
2015/01/06 13:00:23	95.66
2015/01/06 13:10:23	95.66
2015/01/06 13:20:23	95.50
2015/01/06 13:30:24	95.34
2015/01/06 13:40:22	95.17
2015/01/06 13:50:22	95.50
2015/01/06 14:00:24	95.34
2015/01/06 14:10:23	95.50
2015/01/06 14:20:22	95.66
2015/01/06 14:30:24	95.83
2015/01/06 14:40:23	95.83
2015/01/06 14:50:23	95.83
2015/01/06 15:00:24	95.83
2015/01/06 15:10:22	96.15
2015/01/06 15:20:22	96.31
2015/01/06 15:30:24	96.64
2015/01/06 15:40:23	96.48
2015/01/06 15:50:23	96.80
2015/01/06 16:00:23	96.64
2015/01/06 16:10:23	96.64
2015/01/06 16:20:23	96.80
2015/01/06 16:30:24	96.48
2015/01/06 16:40:22	96.64
2015/01/06 16:50:23	96.64
2015/01/06 17:00:24	96.48
2015/01/06 17:10:23	96.64
2015/01/06 17:20:22	96.64
2015/01/06 17:30:24	96.48
2015/01/06 17:40:23	96.48
2015/01/06 17:50:24	96.31
2015/01/06 18:00:23	96.31
2015/01/06 18:10:23	96.48
2015/01/06 18:20:23	96.48
2015/01/06 18:30:24	96.31
2015/01/06 18:40:23	96.31
2015/01/06 18:50:23	96.48
2015/01/06 19:00:24	96.15
2015/01/06 19:10:22	96.48
2015/01/06 19:20:22	96.15
2015/01/06 19:30:23	96.31
2015/01/06 19:40:23	96.31
2015/01/06 19:50:23	96.15
2015/01/06 20:00:23	96.15
2015/01/06 20:10:23	95.99
2015/01/06 20:20:23	96.31
2015/01/06 20:30:23	96.31
2015/01/06 20:40:22	96.31
2015/01/06 20:50:23	96.31
2015/01/06 21:00:24	96.15
2015/01/06 21:10:22	96.15
2015/01/06 21:20:22	96.15
2015/01/06 21:30:23	96.31
2015/01/06 21:40:24	96.15
2015/01/06 21:50:22	96.15
2015/01/06 22:00:23	96.31
2015/01/06 22:10:23	95.99
2015/01/06 22:20:23	95.99
2015/01/06 22:30:23	96.15
2015/01/06 22:40:22	96.31
2015/01/06 22:50:23	96.31
2015/01/06 23:00:23	96.15
2015/01/06 23:10:23	96.31
2015/01/06 23:20:23	96.15
2015/01/06 23:30:23	96.15
2015/01/06 23:40:22	96.31
2015/01/06 23:50:22	95.99
2015/01/07 00:00:23	95.99
2015/01/07 00:10:23	95.83
2015/01/07 00:20:23	95.99
2015/01/07 00:30:23	95.83
2015/01/07 00:40:23	95.83
2015/01/07 00:50:23	96.15
2015/01/07 01:00:23	96.15
2015/01/07 01:10:23	95.83
2015/01/07 01:20:23	95.99
2015/01/07 01:30:24	95.99
2015/01/07 01:40:22	95.99
2015/01/07 01:50:23	96.15
2015/01/07 02:00:24	96.15
2015/01/07 02:10:22	95.99
2015/01/07 02:20:22	95.83
2015/01/07 02:30:24	95.83
2015/01/07 02:40:23	95.99
2015/01/07 02:50:23	95.83
2015/01/07 03:00:24	95.83
2015/01/07 03:10:23	95.66
2015/01/07 03:20:22	95.83
2015/01/07 03:30:23	95.66
2015/01/07 03:40:23	95.83
2015/01/07 03:50:23	95.83
2015/01/07 04:00:23	95.66
2015/01/07 04:10:22	96.15
2015/01/07 04:20:23	95.99
2015/01/07 04:30:23	95.99
2015/01/07 04:40:22	95.99
2015/01/07 04:50:23	95.99
2015/01/07 05:00:24	95.99
2015/01/07 05:10:22	95.99
2015/01/07 05:20:23	95.99
2015/01/07 05:30:24	96.15
2015/01/07 05:40:24	95.99
2015/01/07 05:50:23	95.99
2015/01/07 06:00:24	96.15
2015/01/07 06:10:23	95.83
2015/01/07 06:20:23	96.15
2015/01/07 06:30:23	95.99
2015/01/07 06:40:23	95.99
2015/01/07 06:50:23	95.99
2015/01/07 07:00:24	96.15
2015/01/07 07:10:24	95.99
2015/01/07 07:20:22	95.99
2015/01/07 07:30:24	95.83
2015/01/07 07:40:22	96.15
2015/01/07 07:50:23	96.15
2015/01/07 08:00:24	96.15
2015/01/07 08:10:23	95.99
2015/01/07 08:20:22	96.15
2015/01/07 08:30:23	96.15
2015/01/07 08:40:23	96.15
2015/01/07 08:50:23	96.31
2015/01/07 09:00:24	96.15
2015/01/07 09:10:22	96.15
2015/01/07 09:20:23	96.48
2015/01/07 09:30:24	96.31
2015/01/07 09:40:23	96.48
2015/01/07 09:50:22	96.15
2015/01/07 10:00:23	96.31
2015/01/07 10:10:23	96.48
2015/01/07 10:20:23	96.31
2015/01/07 10:30:24	96.64
2015/01/07 10:40:23	96.80
2015/01/07 10:50:23	96.80
2015/01/07 11:00:24	96.80
2015/01/07 11:10:23	96.80
2015/01/07 11:20:23	96.97
2015/01/07 11:30:23	96.97
2015/01/07 11:40:22	97.13
2015/01/07 11:50:23	97.29
2015/01/07 12:00:23	97.13
2015/01/07 12:10:23	97.13
2015/01/07 12:20:22	97.29
2015/01/07 12:30:23	97.46
2015/01/07 12:40:23	97.13
2015/01/07 12:50:23	97.13
2015/01/07 13:00:24	96.97
2015/01/07 13:10:22	96.97
2015/01/07 13:20:23	96.64
2015/01/07 13:30:23	96.80
2015/01/07 13:40:24	96.97
2015/01/07 13:50:22	96.97
2015/01/07 14:00:24	97.13
2015/01/07 14:10:23	97.13
2015/01/07 14:20:23	97.29
2015/01/07 14:30:23	97.13
2015/01/07 14:40:23	97.29
2015/01/07 14:50:23	96.15
2015/01/07 15:00:24	94.36
2015/01/07 15:10:23	94.36
2015/01/07 15:20:22	95.50
2015/01/07 15:30:24	95.99
2015/01/07 15:40:23	96.31
2015/01/07 15:50:22	96.31
2015/01/07 16:00:23	96.48
2015/01/07 16:10:22	96.64
2015/01/07 16:20:23	96.31
2015/01/07 16:30:24	96.48
2015/01/07 16:40:23	96.48
2015/01/07 16:50:23	96.31
2015/01/07 17:00:24	96.31
2015/01/07 17:10:23	96.15
2015/01/07 17:20:22	96.15
2015/01/07 17:30:23	96.15
2015/01/07 17:40:23	96.15
2015/01/07 17:50:23	96.15
2015/01/07 18:00:23	96.15
2015/01/07 18:10:23	95.99
2015/01/07 18:20:23	95.99
2015/01/07 18:30:24	95.83
2015/01/07 18:40:23	95.83
2015/01/07 18:50:23	95.83
2015/01/07 19:00:24	95.66
2015/01/07 19:10:22	95.50
2015/01/07 19:20:23	95.50
2015/01/07 19:30:23	95.50
2015/01/07 19:40:23	95.50
2015/01/07 19:50:22	95.34
2015/01/07 20:00:23	95.50
2015/01/07 20:10:22	95.34
2015/01/07 20:20:23	95.17
2015/01/07 20:30:24	95.17
2015/01/07 20:40:22	94.85
2015/01/07 20:50:23	94.85
2015/01/07 21:00:24	95.01
2015/01/07 21:10:22	94.85
2015/01/07 21:20:22	95.01
2015/01/07 21:30:23	95.01
2015/01/07 21:40:23	94.85
2015/01/07 21:50:22	94.85
2015/01/07 22:00:23	94.85
2015/01/07 22:10:23	94.52
2015/01/07 22:20:24	94.52
2015/01/07 22:30:24	94.85
2015/01/07 22:40:22	94.68
2015/01/07 22:50:23	94.85
2015/01/07 23:00:24	94.85
2015/01/07 23:10:23	95.01
2015/01/07 23:20:23	94.85
2015/01/07 23:30:24	94.68
2015/01/07 23:40:22	94.68
2015/01/07 23:50:23	94.68
2015/01/08 00:00:23	94.85
2015/01/08 00:10:23	94.52
2015/01/08 00:20:22	94.52
2015/01/08 00:30:23	94.68
2015/01/08 00:40:23	94.36
2015/01/08 00:50:23	94.36
2015/01/08 01:00:24	94.36
2015/01/08 01:10:23	94.52
2015/01/08 01:20:24	94.36
2015/01/08 01:30:24	94.19
2015/01/08 01:40:23	94.19
2015/01/08 01:50:23	94.19
2015/01/08 02:00:24	94.19
2015/01/08 02:10:22	94.03
2015/01/08 02:20:23	94.03
2015/01/08 02:30:24	93.87
2015/01/08 02:40:23	94.03
2015/01/08 02:50:23	93.87
2015/01/08 03:00:23	93.87
2015/01/08 03:10:23	93.70
2015/01/08 03:20:22	94.03
2015/01/08 03:30:23	93.87
2015/01/08 03:40:23	94.03
2015/01/08 03:50:23	93.70
2015/01/08 04:00:24	93.70
2015/01/08 04:10:23	93.54
2015/01/08 04:20:23	93.87
2015/01/08 04:30:24	93.87
2015/01/08 04:40:23	93.87
2015/01/08 04:50:23	93.87
2015/01/08 05:00:24	94.19
2015/01/08 05:10:22	94.03
2015/01/08 05:20:22	94.19
2015/01/08 05:30:24	94.36
2015/01/08 05:40:23	95.01
2015/01/08 05:50:22	95.17
2015/01/08 06:00:24	94.85
2015/01/08 06:10:23	95.17
2015/01/08 06:20:23	95.17
2015/01/08 06:30:24	95.34
2015/01/08 06:40:23	95.50
2015/01/08 06:50:23	95.34
2015/01/08 07:00:24	95.50
2015/01/08 07:10:23	95.34
2015/01/08 07:20:22	95.34
2015/01/08 07:30:24	95.66
2015/01/08 07:40:22	95.50
2015/01/08 07:50:22	94.36
2015/01/08 08:00:23	94.85
2015/01/08 08:10:23	95.01
2015/01/08 08:20:22	95.17
2015/01/08 08:30:23	95.50
2015/01/08 08:40:23	95.50
2015/01/08 08:50:23	95.50
2015/01/08 09:00:24	95.17
2015/01/08 09:10:23	95.34
2015/01/08 09:20:23	95.50
2015/01/08 09:30:23	95.50
2015/01/08 09:40:22	95.34
2015/01/08 09:50:22	95.17
2015/01/08 10:00:24	95.34
2015/01/08 10:10:23	95.34
2015/01/08 10:20:22	95.34
2015/01/08 10:30:23	95.34
2015/01/08 10:40:23	95.50
2015/01/08 10:50:23	95.34
2015/01/08 11:00:24	95.50
2015/01/08 11:10:23	95.34
2015/01/08 11:20:23	95.66
2015/01/08 11:30:23	95.34
2015/01/08 11:40:22	95.34
2015/01/08 11:50:23	95.50
2015/01/08 12:00:23	95.50
2015/01/08 12:10:23	95.34
2015/01/08 12:20:22	95.50
2015/01/08 12:30:24	95.34
2015/01/08 12:40:23	95.01
2015/01/08 12:50:23	94.68
2015/01/08 13:00:23	94.19
2015/01/08 13:10:23	94.19
2015/01/08 13:20:23	95.01
2015/01/08 13:30:24	94.68
2015/01/08 13:40:24	94.68
2015/01/08 13:50:23	94.52
2015/01/08 14:00:23	94.36
2015/01/08 14:10:23	94.52
2015/01/08 14:20:24	95.17
2015/01/08 14:30:23	95.34
2015/01/08 14:40:23	95.17
2015/01/08 14:50:23	95.66
2015/01/08 15:00:24	95.66
2015/01/08 15:10:23	95.50
2015/01/08 15:20:23	95.50
2015/01/08 15:30:23	95.83
2015/01/08 15:40:23	95.99
2015/01/08 15:50:22	95.99
2015/01/08 16:00:23	95.66
2015/01/08 16:10:23	95.99
2015/01/08 16:20:23	96.31
2015/01/08 16:30:23	95.83
2015/01/08 16:40:23	95.66
2015/01/08 16:50:23	96.15
2015/01/08 17:00:23	95.66
2015/01/08 17:10:22	95.83
2015/01/08 17:20:23	95.50
2015/01/08 17:30:23	95.50
2015/01/08 17:40:23	95.50
2015/01/08 17:50:22	95.50
2015/01/08 18:00:23	96.15
2015/01/08 18:10:23	96.15
2015/01/08 18:20:23	95.83
2015/01/08 18:30:23	95.66
2015/01/08 18:40:23	95.99
2015/01/08 18:50:23	95.83
2015/01/08 19:00:24	96.15
2015/01/08 19:10:23	95.99
2015/01/08 19:20:23	95.99
2015/01/08 19:30:23	95.66
2015/01/08 19:40:23	95.17
2015/01/08 19:50:23	95.99
2015/01/08 20:00:23	95.34
2015/01/08 20:10:23	95.34
2015/01/08 20:20:24	95.34
2015/01/08 20:30:24	95.66
2015/01/08 20:40:22	95.50
2015/01/08 20:50:23	95.83
2015/01/08 21:00:24	96.15
2015/01/08 21:10:23	95.66
2015/01/08 21:20:23	95.83
2015/01/08 21:30:24	94.85
2015/01/08 21:40:22	95.50
2015/01/08 21:50:23	95.50
2015/01/08 22:00:23	95.99
2015/01/08 22:10:24	95.66
2015/01/08 22:20:24	95.83
2015/01/08 22:30:24	95.50
2015/01/08 22:40:23	94.68
2015/01/08 22:50:23	95.83
2015/01/08 23:00:24	95.17
2015/01/08 23:10:23	94.85
2015/01/08 23:20:23	95.66
2015/01/08 23:30:24	94.52
2015/01/08 23:40:22	94.85
2015/01/08 23:50:23	94.36
2015/01/09 00:00:24	95.50
2015/01/09 00:10:24	94.85
2015/01/09 00:20:22	94.85
2015/01/09 00:30:23	94.85
2015/01/09 00:40:23	95.50
2015/01/09 00:50:22	94.85
2015/01/09 01:00:23	95.01
2015/01/09 01:10:22	94.52
2015/01/09 01:20:23	94.36
2015/01/09 01:30:23	94.19
2015/01/09 01:40:22	94.68
2015/01/09 01:50:23	95.50
2015/01/09 02:00:24	94.52
2015/01/09 02:10:22	94.85
2015/01/09 02:20:23	94.52
2015/01/09 02:30:24	95.50
2015/01/09 02:40:22	94.85
2015/01/09 02:50:23	95.66
2015/01/09 03:00:24	95.01
2015/01/09 03:10:23	94.52
2015/01/09 03:20:23	94.52
2015/01/09 03:30:23	95.01
2015/01/09 03:40:23	94.68
2015/01/09 03:50:22	95.17
2015/01/09 04:00:23	95.34
2015/01/09 04:10:22	95.01
2015/01/09 04:20:23	95.34
2015/01/09 04:30:22	95.01
2015/01/09 04:40:22	94.52
2015/01/09 04:50:23	95.34
2015/01/09 05:00:24	94.36
2015/01/09 05:10:22	95.34
2015/01/09 05:20:23	94.85
2015/01/09 05:30:24	94.19
2015/01/09 05:40:22	95.01
2015/01/09 05:50:22	95.17
2015/01/09 06:00:24	94.85
2015/01/09 06:10:23	94.68
2015/01/09 06:20:22	94.68
2015/01/09 06:30:23	94.85
2015/01/09 06:40:23	95.01
2015/01/09 06:50:23	95.01
2015/01/09 07:00:23	95.01
2015/01/09 07:10:23	95.66
2015/01/09 07:20:23	95.17
2015/01/09 07:30:24	96.15
2015/01/09 07:40:22	95.01
2015/01/09 07:50:22	94.36
2015/01/09 08:00:24	93.87
2015/01/09 08:10:23	95.01
2015/01/09 08:20:22	95.17
2015/01/09 08:30:23	95.66
2015/01/09 08:40:23	95.99
2015/01/09 08:50:23	94.03
2015/01/09 09:00:23	95.17
2015/01/09 09:10:23	95.17
2015/01/09 09:20:23	95.50
2015/01/09 09:30:24	95.17
2015/01/09 09:40:23	95.66
2015/01/09 09:50:22	95.99
2015/01/09 10:00:24	95.34
2015/01/09 10:10:24	95.99
2015/01/09 10:20:22	96.15
2015/01/09 10:30:24	95.50
2015/01/09 10:40:23	95.83
2015/01/09 10:50:23	95.99
2015/01/09 11:00:24	95.17
2015/01/09 11:10:22	96.31
2015/01/09 11:20:23	96.15
2015/01/09 11:30:24	95.83
2015/01/09 11:40:23	94.85
2015/01/09 11:50:22	94.36
2015/01/09 12:00:24	95.17
2015/01/09 12:10:23	94.68
2015/01/09 12:20:22	94.85
2015/01/09 12:30:23	95.66
2015/01/09 12:40:23	95.99
2015/01/09 12:50:23	95.83
2015/01/09 13:00:24	94.85
2015/01/09 13:10:23	95.50
2015/01/09 13:20:23	95.17
2015/01/09 13:30:24	94.85
2015/01/09 13:40:23	94.85
2015/01/09 13:50:22	94.52
2015/01/09 14:00:23	95.17
2015/01/09 14:10:23	95.66
2015/01/09 14:20:24	94.68
2015/01/09 14:30:24	95.34
2015/01/09 14:40:23	95.34
2015/01/09 14:50:23	95.83
2015/01/09 15:00:24	95.50
2015/01/09 15:10:22	95.01
2015/01/09 15:20:23	95.99
2015/01/09 15:30:23	95.83
2015/01/09 15:40:23	95.83
2015/01/09 15:50:23	96.48
2015/01/09 16:00:23	95.99
2015/01/09 16:10:23	95.34
2015/01/09 16:20:23	95.99
2015/01/09 16:30:23	95.66
2015/01/09 16:40:23	96.64
2015/01/09 16:50:23	96.31
2015/01/09 17:00:24	95.34
2015/01/09 17:10:24	95.50
2015/01/09 17:20:23	95.99
2015/01/09 17:30:23	95.83
2015/01/09 17:40:23	95.99
2015/01/09 17:50:22	95.66
2015/01/09 18:00:23	95.66
2015/01/09 18:10:23	95.66
2015/01/09 18:20:23	95.34
2015/01/09 18:30:24	95.66
2015/01/09 18:40:23	95.83
2015/01/09 18:50:23	96.15
2015/01/09 19:00:24	95.66
2015/01/09 19:10:23	95.83
2015/01/09 19:20:23	95.17
2015/01/09 19:30:24	95.99
2015/01/09 19:40:23	95.34
2015/01/09 19:50:22	95.50
2015/01/09 20:00:23	96.31
2015/01/09 20:10:23	95.17
2015/01/09 20:20:24	95.83
2015/01/09 20:30:24	95.34
2015/01/09 20:40:23	95.34
2015/01/09 20:50:23	94.68
2015/01/09 21:00:23	95.99
2015/01/09 21:10:22	95.66
2015/01/09 21:20:23	95.99
2015/01/09 21:30:23	96.15
2015/01/09 21:40:24	95.66
2015/01/09 21:50:23	95.66
2015/01/09 22:00:23	95.17
2015/01/09 22:10:23	96.15
2015/01/09 22:20:24	95.66
2015/01/09 22:30:23	94.85
2015/01/09 22:40:23	95.34
2015/01/09 22:50:23	95.83
2015/01/09 23:00:24	95.50
2015/01/09 23:10:23	95.01
2015/01/09 23:20:23	95.99
2015/01/09 23:30:24	95.34
2015/01/09 23:40:22	95.66
2015/01/09 23:50:22	95.17
2015/01/10 00:00:23	94.68
2015/01/10 00:10:23	95.34
2015/01/10 00:20:22	94.68
2015/01/10 00:30:23	94.85
2015/01/10 00:40:23	95.66
2015/01/10 00:50:22	95.01
2015/01/10 01:00:23	94.19
2015/01/10 01:10:22	94.68
2015/01/10 01:20:23	94.03
2015/01/10 01:30:24	95.17
2015/01/10 01:40:22	94.19
2015/01/10 01:50:23	94.68
2015/01/10 02:00:24	94.36
2015/01/10 02:10:23	94.68
2015/01/10 02:20:23	94.68
2015/01/10 02:30:24	94.52
2015/01/10 02:40:22	94.36
2015/01/10 02:50:22	94.85
2015/01/10 03:00:23	95.17
2015/01/10 03:10:23	93.87
2015/01/10 03:20:23	94.19
2015/01/10 03:30:23	95.01
2015/01/10 03:40:23	94.85
2015/01/10 03:50:23	94.68
2015/01/10 04:00:23	95.17
2015/01/10 04:10:22	95.34
2015/01/10 04:20:23	94.68
2015/01/10 04:30:33	95.01
2015/01/10 04:40:22	94.36
2015/01/10 04:50:23	95.17
2015/01/10 05:00:24	94.52
2015/01/10 05:10:23	95.17
2015/01/10 05:20:23	95.34
2015/01/10 05:30:23	94.36
2015/01/10 05:40:23	94.85
2015/01/10 05:50:22	95.50
2015/01/10 06:00:23	94.85
2015/01/10 06:10:23	95.50
2015/01/10 06:20:24	96.64
2015/01/10 06:30:23	95.99
2015/01/10 06:40:23	95.50
2015/01/10 06:50:23	96.31
2015/01/10 07:00:24	95.83
2015/01/10 07:10:23	96.80
2015/01/10 07:20:22	96.31
2015/01/10 07:30:24	95.99
2015/01/10 07:40:23	95.99
2015/01/10 07:50:23	96.15
2015/01/10 08:00:24	93.70
2015/01/10 08:10:23	92.40
2015/01/10 08:20:23	93.70
2015/01/10 08:30:23	94.52
2015/01/10 08:40:22	95.99
2015/01/10 08:50:23	96.31
2015/01/10 09:00:23	96.97
2015/01/10 09:10:22	96.80
2015/01/10 09:20:23	97.29
2015/01/10 09:30:23	97.13
2015/01/10 09:40:23	97.13
2015/01/10 09:50:22	97.29
2015/01/10 10:00:23	96.48
2015/01/10 10:10:23	96.15
2015/01/10 10:20:24	97.13
2015/01/10 10:30:24	96.31
2015/01/10 10:40:23	96.15
2015/01/10 10:50:23	95.83
2015/01/10 11:00:24	94.85
2015/01/10 11:10:23	93.87
2015/01/10 11:20:22	94.85
2015/01/10 11:30:23	94.68
2015/01/10 11:40:23	93.87
2015/01/10 11:50:23	94.52
2015/01/10 12:00:23	95.34
2015/01/10 12:10:23	95.34
2015/01/10 12:20:23	95.99
2015/01/10 12:30:24	96.15
2015/01/10 12:40:22	95.50
2015/01/10 12:50:23	95.83
2015/01/10 13:00:23	95.34
2015/01/10 13:10:23	95.99
2015/01/10 13:20:23	96.15
2015/01/10 13:30:23	96.31
2015/01/10 13:40:23	96.15
2015/01/10 13:50:23	96.64
2015/01/10 14:00:23	96.31
2015/01/10 14:10:22	96.31
2015/01/10 14:20:23	96.48
2015/01/10 14:30:23	95.99
2015/01/10 14:40:23	96.31
2015/01/10 14:50:22	96.31
2015/01/10 15:00:23	96.31
2015/01/10 15:10:23	96.31
2015/01/10 15:20:23	95.99
2015/01/10 15:30:24	95.66
2015/01/10 15:40:23	95.83
2015/01/10 15:50:23	95.83
2015/01/10 16:00:23	95.66
2015/01/10 16:10:23	95.99
2015/01/10 16:20:22	96.15
2015/01/10 16:30:23	95.99
2015/01/10 16:40:23	96.15
2015/01/10 16:50:23	96.48
2015/01/10 17:00:23	96.64
2015/01/10 17:10:22	96.97
2015/01/10 17:20:23	97.13
2015/01/10 17:30:24	97.46
2015/01/10 17:40:24	97.62
2015/01/10 17:50:22	96.97
2015/01/10 18:00:23	96.80
2015/01/10 18:10:23	96.64
2015/01/10 18:20:23	96.97
2015/01/10 18:30:23	96.80
2015/01/10 18:40:23	96.64
2015/01/10 18:50:23	97.13
2015/01/10 19:00:24	96.80
2015/01/10 19:10:22	96.80
2015/01/10 19:20:23	96.97
2015/01/10 19:30:24	96.31
2015/01/10 19:40:24	96.48
2015/01/10 19:50:22	96.64
2015/01/10 20:00:23	96.31
2015/01/10 20:10:23	95.66
2015/01/10 20:20:23	95.83
2015/01/10 20:30:23	96.31
2015/01/10 20:40:23	96.80
2015/01/10 20:50:23	96.31
2015/01/10 21:00:24	95.99
2015/01/10 21:10:23	96.80
2015/01/10 21:20:22	95.99
2015/01/10 21:30:24	96.48
2015/01/10 21:40:23	96.31
2015/01/10 21:50:22	96.15
2015/01/10 22:00:24	95.83
2015/01/10 22:10:23	95.83
2015/01/10 22:20:23	95.83
2015/01/10 22:30:23	96.48
2015/01/10 22:40:23	95.83
2015/01/10 22:50:23	95.99
2015/01/10 23:00:24	96.80
2015/01/10 23:10:22	95.50
2015/01/10 23:20:23	96.31
2015/01/10 23:30:24	95.83
2015/01/10 23:40:22	96.48
2015/01/10 23:50:23	95.66
2015/01/11 00:00:23	96.31
2015/01/11 00:10:23	96.15
2015/01/11 00:20:23	95.99
2015/01/11 00:30:23	96.64
2015/01/11 00:40:23	95.34
2015/01/11 00:50:22	95.99
2015/01/11 01:00:23	95.50
2015/01/11 01:10:23	95.34
2015/01/11 01:20:24	95.50
2015/01/11 01:30:23	95.50
2015/01/11 01:40:23	94.85
2015/01/11 01:50:32	95.01
2015/01/11 02:00:24	94.19
2015/01/11 02:10:22	95.50
2015/01/11 02:20:23	94.68
2015/01/11 02:30:24	94.19
2015/01/11 02:40:22	94.52
2015/01/11 02:50:23	94.03
2015/01/11 03:00:23	94.68
2015/01/11 03:10:23	93.70
2015/01/11 03:20:22	94.36
2015/01/11 03:30:24	94.52
2015/01/11 03:40:23	94.68
2015/01/11 03:50:23	92.89
2015/01/11 04:00:23	94.19
2015/01/11 04:10:23	93.87
2015/01/11 04:20:23	93.54
2015/01/11 04:30:23	93.38
2015/01/11 04:40:23	93.54
2015/01/11 04:50:23	92.89
2015/01/11 05:00:24	93.05
2015/01/11 05:10:23	93.38
2015/01/11 05:20:23	92.89
2015/01/11 05:30:24	92.56
2015/01/11 05:40:22	92.89
2015/01/11 05:50:23	91.58
2015/01/11 06:00:24	92.56
2015/01/11 06:10:23	91.91
2015/01/11 06:20:22	92.23
2015/01/11 06:30:23	92.23
2015/01/11 06:40:23	92.40
2015/01/11 06:50:23	92.72
2015/01/11 07:00:23	92.72
2015/01/11 07:10:23	93.54
2015/01/11 07:20:23	94.03
2015/01/11 07:30:23	94.36
2015/01/11 07:40:22	94.03
2015/01/11 07:50:22	94.85
2015/01/11 08:00:24	95.01
2015/01/11 08:10:23	94.52
2015/01/11 08:20:23	94.85
2015/01/11 08:30:23	95.17
2015/01/11 08:40:23	94.36
2015/01/11 08:50:23	94.52
2015/01/11 09:00:23	94.68
2015/01/11 09:10:23	94.36
2015/01/11 09:20:23	94.68
2015/01/11 09:30:24	95.01
2015/01/11 09:40:22	94.52
2015/01/11 09:50:22	94.52
2015/01/11 10:00:24	94.36
2015/01/11 10:10:24	94.68
2015/01/11 10:20:23	94.19
2015/01/11 10:30:23	95.01
2015/01/11 10:40:23	94.03
2015/01/11 10:50:23	94.52
2015/01/11 11:00:23	94.85
2015/01/11 11:10:23	95.01
2015/01/11 11:20:23	94.85
2015/01/11 11:30:24	94.85
2015/01/11 11:40:22	94.52
2015/01/11 11:50:23	94.19
2015/01/11 12:00:23	94.03
2015/01/11 12:10:23	93.87
2015/01/11 12:20:23	93.05
2015/01/11 12:30:23	93.38
2015/01/11 12:40:23	93.54
2015/01/11 12:50:23	92.72
2015/01/11 13:00:24	92.56
2015/01/11 13:10:23	92.23
2015/01/11 13:20:23	92.72
2015/01/11 13:30:24	91.42
2015/01/11 13:40:23	91.42
2015/01/11 13:50:22	91.91
2015/01/11 14:00:23	90.60
2015/01/11 14:10:23	91.42
2015/01/11 14:20:22	91.25
2015/01/11 14:30:24	92.72
2015/01/11 14:40:23	93.05
2015/01/11 14:50:23	93.21
2015/01/11 15:00:24	93.70
2015/01/11 15:10:22	94.19
2015/01/11 15:20:22	93.21
2015/01/11 15:30:23	94.36
2015/01/11 15:40:22	93.70
2015/01/11 15:50:22	94.36
2015/01/11 16:00:23	93.70
2015/01/11 16:10:23	93.54
2015/01/11 16:20:22	93.87
2015/01/11 16:30:23	93.38
2015/01/11 16:40:23	94.36
2015/01/11 16:50:24	94.36
2015/01/11 17:00:24	93.38
2015/01/11 17:10:24	94.03
2015/01/11 17:20:23	93.54
2015/01/11 17:30:24	93.54
2015/01/11 17:40:22	94.03
2015/01/11 17:50:23	93.70
2015/01/11 18:00:23	93.87
2015/01/11 18:10:23	93.70
2015/01/11 18:20:22	93.54
2015/01/11 18:30:23	93.38
2015/01/11 18:40:23	93.54
2015/01/11 18:50:23	93.54
2015/01/11 19:00:24	93.38
2015/01/11 19:10:23	93.54
2015/01/11 19:20:23	93.21
2015/01/11 19:30:24	93.38
2015/01/11 19:40:23	93.87
2015/01/11 19:50:23	93.05
2015/01/11 20:00:24	93.54
2015/01/11 20:10:23	93.38
2015/01/11 20:20:23	93.54
2015/01/11 20:30:24	93.21
2015/01/11 20:40:23	93.87
2015/01/11 20:50:23	93.38
2015/01/11 21:00:24	93.38
2015/01/11 21:10:23	93.70
2015/01/11 21:20:23	93.87
2015/01/11 21:30:24	93.54
2015/01/11 21:40:23	92.89
2015/01/11 21:50:22	93.21
2015/01/11 22:00:24	93.54
2015/01/11 22:10:23	93.54
2015/01/11 22:20:22	93.54
2015/01/11 22:30:23	93.05
2015/01/11 22:40:23	93.21
2015/01/11 22:50:22	93.05
2015/01/11 23:00:23	93.38
2015/01/11 23:10:23	93.21
2015/01/11 23:20:23	92.89
2015/01/11 23:30:24	93.05
2015/01/11 23:40:23	92.72
2015/01/11 23:50:23	92.56
2015/01/12 00:00:24	92.40
2015/01/12 00:10:22	91.42
2015/01/12 00:20:23	91.74
2015/01/12 00:30:24	91.42
2015/01/12 00:40:22	91.42
2015/01/12 00:50:22	91.42
2015/01/12 01:00:23	90.93
2015/01/12 01:10:23	90.93
2015/01/12 01:20:22	90.60
2015/01/12 01:30:23	90.93
2015/01/12 01:40:22	90.27
2015/01/12 01:50:23	90.60
2015/01/12 02:00:23	90.44
2015/01/12 02:10:23	90.60
2015/01/12 02:20:23	90.27
2015/01/12 02:30:24	89.78
2015/01/12 02:40:23	89.30
2015/01/12 02:50:23	89.78
2015/01/12 03:00:24	89.78
2015/01/12 03:10:22	88.97
2015/01/12 03:20:23	89.78
2015/01/12 03:30:23	89.30
2015/01/12 03:40:24	89.30
2015/01/12 03:50:23	89.62
2015/01/12 04:00:24	89.30
2015/01/12 04:10:23	88.97
2015/01/12 04:20:22	88.81
2015/01/12 04:30:23	89.13
2015/01/12 04:40:23	89.13
2015/01/12 04:50:23	89.30
2015/01/12 05:00:23	88.64
2015/01/12 05:10:22	88.81
2015/01/12 05:20:23	89.13
2015/01/12 05:30:24	88.81
2015/01/12 05:40:23	88.97
2015/01/12 05:50:22	89.13
2015/01/12 06:00:23	89.46
2015/01/12 06:10:22	89.30
2015/01/12 06:20:22	89.30
2015/01/12 06:30:23	88.97
2015/01/12 06:40:23	89.95
2015/01/12 06:50:22	90.44
2015/01/12 07:00:23	90.27
2015/01/12 07:10:23	90.76
2015/01/12 07:20:23	91.58
2015/01/12 07:30:24	92.07
2015/01/12 07:40:23	92.40
2015/01/12 07:50:23	92.72
2015/01/12 08:00:24	92.56
2015/01/12 08:10:22	90.93
2015/01/12 08:20:23	91.91
2015/01/12 08:30:23	92.40
2015/01/12 08:40:23	92.56
2015/01/12 08:50:23	93.38
2015/01/12 09:00:23	92.40
2015/01/12 09:10:23	92.72
2015/01/12 09:20:23	92.40
2015/01/12 09:30:23	92.89
2015/01/12 09:40:23	93.05
2015/01/12 09:50:23	92.72
2015/01/12 10:00:24	92.56
2015/01/12 10:10:22	92.56
2015/01/12 10:20:23	92.56
2015/01/12 10:30:24	92.40
2015/01/12 10:40:24	92.07
2015/01/12 10:50:22	92.40
2015/01/12 11:00:23	92.40
2015/01/12 11:10:23	92.23
2015/01/12 11:20:23	92.07
2015/01/12 11:30:24	91.74
2015/01/12 11:40:23	91.91
2015/01/12 11:50:23	91.74
2015/01/12 12:00:24	91.42
2015/01/12 12:10:23	91.74
2015/01/12 12:20:22	90.93
2015/01/12 12:30:24	90.44
2015/01/12 12:40:23	89.95
2015/01/12 12:50:22	90.27
2015/01/12 13:00:23	89.78
2015/01/12 13:10:23	89.78
2015/01/12 13:20:23	89.95
2015/01/12 13:30:23	90.44
2015/01/12 13:40:22	89.95
2015/01/12 13:50:23	90.11
2015/01/12 14:00:24	90.27
2015/01/12 14:10:22	89.78
2015/01/12 14:20:23	89.46
2015/01/12 14:30:23	87.99
[truncated: 31,080 more rows]
[truncated: 1 more columns]
